# Supplementary material for: Development and Validation of an In-House Real-Time Reverse-Transcriptase Polymerase Chain Reaction Assay for SARS-CoV-2 Omicron Lineage Subtyping between BA.1 and BA.2
Source: Viruses. 2022 Aug 12;14(8):1760. doi: 10.3390/v14081760 (PMC9416591; doi:10.3390/v14081760)
Supplement: Supplementary file 1 [file viruses-14-01760-s001.zip › Supplementary Data.xlsx]

## Sheet: Candidate mastermixes
EXPERIMENT 1								EXPERIMENT 2								EXPERIMENT 3
BA1_FOR MASTERMIX		[Stock]	[Working]	[Final]	Vol (x1)			BA1_FOR MASTERMIX		[Stock]	[Working]	[Final]	Vol (x1)			BA1_FORv2 1plex		[Stock]	[Working]	[Final]	Vol (x1)	Vol (x25)
BA1_FOR	CCAATGTTACTTGGTTCCATGTTATC	100 µM	10 µM	625 nM	1 µL			BA1_FOR	CCAATGTTACTTGGTTCCATGTTATC	100 µM	10 µM	500 nM	0.8 µL			BA1_FORv2	CAATGTTACTTGGTTCCATGTTATCT	100 µM	10 µM	500 nM	2 µL	50 µL
REV	TCTAAAGTAGTACCAAAAATCCAGCC	100 µM	10 µM	625 nM				REV	TCTAAAGTAGTACCAAAAATCCAGCC	100 µM	10 µM	500 nM				REV	TCTAAAGTAGTACCAAAAATCCAGCC	100 µM		500 nM
PROBE	FAM-TGCTTCCATTGAGAAGTCTAACA-BHQ1	100 µM	10 µM	313 nM	0.5 µL			PROBE	FAM-TGCTTCCATTGAGAAGTCTAACA-BHQ1	100 µM	10 µM	250 nM	0.4 µL			PROBE	HEX-TGCTTCCATTGAGAAGTCTAACA-BHQ2	100 µM	10 µM	250 nM	0.5 µL	12.5 µL
AgPath RT mix					10 µL			AgPath RT mix					10 µL			AgPath RT mix					10 µL	250 µL
H2O					3.7 µL	15.2 µL		H2O					4 µL	15.2 µL		H2O					2.7 µL	67.5 µL
Enzyme					0.8 µL	16 µL		Enzyme					0.8 µL	16 µL		Enzyme					0.8 µL	20 µL
Template					4 µL	20 µL		Template					4 µL	20 µL		Template					4 µL
BA1_FORv2 MASTERMIX		[Stock]	[Working]	[Final]	Vol (x1)			BA1_FORv2 MASTERMIX		[Stock]	[Working]	[Final]	Vol (x1)			BA1_FORv3 1plex		[Stock]	[Working]	[Final]	Vol (x1)	Vol (x25)
BA1_FORv2	CAATGTTACTTGGTTCCATGTTATCT	100 µM	10 µM	625 nM	1 µL			BA1_FORv2	CAATGTTACTTGGTTCCATGTTATCT	100 µM	10 µM	500 nM	0.8 µL			BA1_FORv3	AATGTTACTTGGTTCCATGTTATCTC	100 µM	10 µM	500 nM	2 µL	50 µL
REV	TCTAAAGTAGTACCAAAAATCCAGCC	100 µM	10 µM	625 nM				REV	TCTAAAGTAGTACCAAAAATCCAGCC	100 µM	10 µM	500 nM				REV	TCTAAAGTAGTACCAAAAATCCAGCC	100 µM		500 nM
PROBE	FAM-TGCTTCCATTGAGAAGTCTAACA-BHQ1	100 µM	10 µM	313 nM	0.5 µL			PROBE	FAM-TGCTTCCATTGAGAAGTCTAACA-BHQ1	100 µM	10 µM	250 nM	0.4 µL			PROBE	HEX-TGCTTCCATTGAGAAGTCTAACA-BHQ2	100 µM	10 µM	250 nM	0.5 µL	12.5 µL
AgPath RT mix					10 µL			AgPath RT mix					10 µL			AgPath RT mix					10 µL	250 µL
H2O					3.7 µL	15.2 µL		H2O					4 µL	15.2 µL		H2O					2.7 µL	67.5 µL
Enzyme					0.8 µL	16 µL		Enzyme					0.8 µL	16 µL		Enzyme					0.8 µL	20 µL
Template					4 µL	20 µL		Template					4 µL	20 µL		Template					4 µL
BA1_FORv3 MASTERMIX		[Stock]	[Working]	[Final]	Vol (x1)			BA1_FORv3 MASTERMIX		[Stock]	[Working]	[Final]	Vol (x1)			HKU-N 1plex		[Stock]		[Final]	Vol (x1)	Vol (x25)
BA1_FORv3	AATGTTACTTGGTTCCATGTTATCTC	100 µM	10 µM	625 nM	1 µL			BA1_FORv3	AATGTTACTTGGTTCCATGTTATCTC	100 µM	10 µM	500 nM	0.8 µL			HKU-N-F	TAATCAGACAAGGAACTGATTA	100 µM	10 µM	500 nM	2 µL	50 µL
REV	TCTAAAGTAGTACCAAAAATCCAGCC	100 µM	10 µM	625 nM				REV	TCTAAAGTAGTACCAAAAATCCAGCC	100 µM	10 µM	500 nM				HKU-N-R	CGAAGGTGTGACTTCCATG	100 µM		500 nM
PROBE	FAM-TGCTTCCATTGAGAAGTCTAACA-BHQ1	100 µM	10 µM	313 nM	0.5 µL			PROBE	FAM-TGCTTCCATTGAGAAGTCTAACA-BHQ1	100 µM	10 µM	250 nM	0.4 µL			HKU-N-P	FAM-GCAAATTGTGCAATTTGCGG-BHQ1	100 µM	10 µM	250 nM	0.5 µL	12.5 µL
AgPath RT mix					10 µL			AgPath RT mix					10 µL			AgPath RT mix					10 µL	250 µL
H2O					3.7 µL	15.2 µL		H2O					4 µL	15.2 µL		H2O					2.7 µL	67.5 µL
Enzyme					0.8 µL	16 µL		Enzyme					0.8 µL	16 µL		Enzyme					0.8 µL	20 µL
Template					4 µL	20 µL		Template					4 µL	20 µL		Template					4 µL
BA2_FOR MASTERMIX		[Stock]	[Working]	[Final]	Vol (x1)			HKU-N+BGL MASTERMIX		[Stock]		[Final]	Vol (x1)			BA1_FORv2/HKU-N 2plex		[Stock]		[Final]	Vol (x1)	Vol (x25)
BA2_FOR	GTTACTTGGTTCCATGTTATACATG	100 µM	10 µM	625 nM	0.5 µL			HKU-N-F	TAATCAGACAAGGAACTGATTA	100 µM		600 nM	0.12 µL			BA1_FORv2	CAATGTTACTTGGTTCCATGTTATCT	100 µM	10 µM	500 nM	2 µL	50 µL
REV	TCTAAAGTAGTACCAAAAATCCAGCC	100 µM	10 µM	625 nM	0.5 µL			HKU-N-R	CGAAGGTGTGACTTCCATG	100 µM		600 nM	0.12 µL			REV	TCTAAAGTAGTACCAAAAATCCAGCC	100 µM		500 nM
PROBE	FAM-TGCTTCCATTGAGAAGTCTAACA-BHQ1	100 µM	10 µM	313 nM	0.5 µL			HKU-N-P	FAM-GCAAATTGTGCAATTTGCGG-BHQ1	100 µM		300 nM	0.06 µL			PROBE	HEX-TGCTTCCATTGAGAAGTCTAACA-BHQ2	100 µM	10 µM	250 nM	0.5 µL	12.5 µL
AgPath RT mix					10 µL			PCO3	ACACAACTGTGTTCACTAGC	100 µM		400 nM	0.08 µL			HKU-N-F	TAATCAGACAAGGAACTGATTA	100 µM	10 µM	500 nM	2 µL	50 µL
H2O					3.7 µL	15.2 µL		PCO4	CAACTTCATCCACGTTCACC	100 µM		400 nM	0.08 µL			HKU-N-R	CGAAGGTGTGACTTCCATG	100 µM		500 nM
Enzyme					0.8 µL	16 µL		BGL-Quasor	Quasor 670-TCAAACAGACACCATGGTGCACCTGA-BHQ2	100 µM		200 nM	0.04 µL			HKU-N-P	FAM-GCAAATTGTGCAATTTGCGG-BHQ1	100 µM	10 µM	250 nM	0.5 µL	12.5 µL
Template					4 µL	20 µL		AgPath RT mix					10 µL			AgPath RT mix					10 µL	250 µL
								H2O					4.7 µL	15.2 µL		H2O					0.2 µL	5 µL
HKU-N+BGL MASTERMIX		[Stock]	[Working]	[Final]	Vol (x1)			Enzyme					0.8 µL	16 µL		Enzyme					0.8 µL	20 µL
HKU-N-F	TAATCAGACAAGGAACTGATTA	100 µM	100 µM	600 nM	0.12 µL			Template					4 µL	20 µL		Template					4 µL
HKU-N-R	CGAAGGTGTGACTTCCATG	100 µM	100 µM	600 nM	0.12 µL
HKU-N-P	FAM-GCAAATTGTGCAATTTGCGG-BHQ1	100 µM	100 µM	300 nM	0.06 µL											BA1_FORv3/HKU-N 2plex		[Stock]		[Final]	Vol (x1)	Vol (x25)
PCO3	ACACAACTGTGTTCACTAGC	100 µM	100 µM	400 nM	0.08 µL											BA1_FORv3	AATGTTACTTGGTTCCATGTTATCTC	100 µM	10 µM	500 nM	2 µL	50 µL
PCO4	CAACTTCATCCACGTTCACC	100 µM	100 µM	400 nM	0.08 µL											REV	TCTAAAGTAGTACCAAAAATCCAGCC	100 µM		500 nM
BGL-Quasor	Quasor 670-TCAAACAGACACCATGGTGCACCTGA-BHQ2	100 µM	100 µM	200 nM	0.04 µL											PROBE	HEX-TGCTTCCATTGAGAAGTCTAACA-BHQ2	100 µM	10 µM	250 nM	0.5 µL	12.5 µL
AgPath RT mix					10 µL											HKU-N-F	TAATCAGACAAGGAACTGATTA	100 µM	10 µM	500 nM	2 µL	50 µL
H2O					4.7 µL	15.2 µL										HKU-N-R	CGAAGGTGTGACTTCCATG	100 µM		500 nM
Enzyme					0.8 µL	16 µL										HKU-N-P	FAM-GCAAATTGTGCAATTTGCGG-BHQ1	100 µM	10 µM	250 nM	0.5 µL	12.5 µL
Template					4 µL	20 µL										AgPath RT mix					10 µL	250 µL
																H2O					0.2 µL	5 µL
																Enzyme					0.8 µL	20 µL
																Template					4 µL

## Sheet: Inital experiments
EXPERIMENT 1																				EXPERIMENT 2																					EXPERIMENT 3
1	1	2	3	4	5	6	7	8	9	10	11	12		#	Well	Mastermix	Template	Ct		2	1	2	3	4	5	6	7	8	9	10	11	12			#	Well	Mastermix	Template	Ct		3	1	2	3	4	5	6	7	8
A	N	N	N	N	N	N	N	N	N	N	x10-1	x10-1		1	A1	BA1_FOR	BA.1 neat	14.31		A	H2O	x10-4	x10-5	x10-6	x10-7	x10-8	x10-8	x10-9	x10-9	x10-10	x10-10	H2O	BA1_FOR		1	A1	BA1_FOR	H2O			A	H2O	x10-1	x10-2	x10-3	x10-4	x10-5	x10-6	x10-7
B	x10-1	x10-1	x10-1	x10-1	x10-1	x10-1	x10-1	x10-1	x10-1	x10-1	x10-2	x10-2		2	A2	BA1_FOR	BA.2 neat	17.8		B	H2O	x10-4	x10-5	x10-6	x10-7	x10-8	x10-8	x10-9	x10-9	x10-10	x10-10	H2O			2	A2	BA1_FOR	BA.1 x10-04	29.07		B	H2O	x10-1	x10-2	x10-3	x10-4	x10-5	x10-6	x10-7
C	x10-2	x10-2	x10-2	x10-2	x10-2	x10-2	x10-2	x10-2	x10-2	x10-2	x10-3	x10-3		3	A3	BA1_FORv2	BA.1 neat	14.55		C	H2O	x10-4	x10-5	x10-6	x10-7	x10-8	x10-8	x10-9	x10-9	x10-10	x10-10	H2O	BA1_FORv2		3	A3	BA1_FOR	BA.1 x10-05	31.65		C	H2O	x10-1	x10-2	x10-3	x10-4	x10-5	x10-6	x10-7
D	x10-3	x10-3	x10-3	x10-3	x10-3	x10-3	x10-3	x10-3	x10-3	x10-3	x10-4	x10-4		4	A4	BA1_FORv2	BA.2 neat	25.99		D	H2O	x10-4	x10-5	x10-6	x10-7	x10-8	x10-8	x10-9	x10-9	x10-10	x10-10	H2O			4	A4	BA1_FOR	BA.1 x10-06	32.95		D	H2O	x10-1	x10-2	x10-3	x10-4	x10-5	x10-6	x10-7
E	x10-4	x10-4	x10-4	x10-4	x10-4	x10-4	x10-4	x10-4	x10-4	x10-4	x10-5	x10-5		5	A5	BA1_FORv3	BA.1 neat	15.6		E	H2O	x10-4	x10-5	x10-6	x10-7	x10-8	x10-8	x10-9	x10-9	x10-10	x10-10	H2O	BA1_FORv3		5	A5	BA1_FOR	BA.1 x10-07	32.89		E	H2O	x10-1	x10-2	x10-3	x10-4	x10-5	x10-6	x10-7
F	x10-5	x10-5	x10-5	x10-5	x10-5	x10-5	x10-5	x10-5	x10-5	x10-5	H2O	H2O		6	A6	BA1_FORv3	BA.2 neat	26.04		F	H2O	x10-4	x10-5	x10-6	x10-7	x10-8	x10-8	x10-9	x10-9	x10-10	x10-10	H2O			6	A6	BA1_FOR	BA.1 x10-08			F	N	x10-1	x10-2	x10-3	x10-4	x10-5	H2O	N
G	x10-6	H2O	H2O	H2O	H2O	H2O	H2O	H2O	H2O	H2O	H2O	H2O		7	A7	BA2_FOR	BA.1 neat	28.97		G	H2O	x10-4	x10-5	x10-6	x10-7	x10-8	x10-8	x10-9	x10-9	x10-10	x10-10	H2O	HKU-N		7	A7	BA1_FOR	BA.1 x10-08			G	x10-5	H2O	N	x10-1	x10-2	x10-3	x10-4	x10-5
H	x10-7	H2O	H2O	H2O	H2O	H2O	H2O	H2O	H2O	H2O	H2O	H2O		8	A8	BA2_FOR	BA.2 neat			H	H2O	x10-4	x10-5	x10-6	x10-7	x10-8	x10-8	x10-9		x10-10	x10-10	H2O			8	A8	BA1_FOR	BA.1 x10-09			H	x10-3	x10-4	x10-5	H2O	N	x10-1	x10-2	x10-3
	BA1_FOR		BA1_FORv2		BA1_FORv3		BA2_FOR		HKU-N					9	A9	HKU-N	BA.1 neat	15.8																	9	A9	BA1_FOR	BA.1 x10-09
														10	A10	HKU-N	BA.2 neat	14.22																	10	A10	BA1_FOR	BA.1 x10-10
														11	A11	BA1_FOR	CONTR x10-1	29.75																	11	A11	BA1_FOR	BA.1 x10-10
														12	A12	HKU-N	CONTR x10-1	28.7																	12	A12	BA1_FOR	H2O
														13	B1	BA1_FOR	BA.1 x10-1	18.27																	13	B1	BA1_FOR	H2O
														14	B2	BA1_FOR	BA.2 x10-1	20.69																	14	B2	BA1_FOR	BA.2 x10-04
														15	B3	BA1_FORv2	BA.1 x10-1	18.2																	15	B3	BA1_FOR	BA.2 x10-05
														16	B4	BA1_FORv2	BA.2 x10-1	30.03																	16	B4	BA1_FOR	BA.2 x10-06
														17	B5	BA1_FORv3	BA.1 x10-1	19.26																	17	B5	BA1_FOR	BA.2 x10-07
														18	B6	BA1_FORv3	BA.2 x10-1	29.51																	18	B6	BA1_FOR	BA.2 x10-08
														19	B7	BA2_FOR	BA.1 x10-1	31.13																	19	B7	BA1_FOR	BA.2 x10-08
														20	B8	BA2_FOR	BA.2 x10-1	16.68																	20	B8	BA1_FOR	BA.2 x10-09
														21	B9	HKU-N	BA.1 x10-1	19.37																	21	B9	BA1_FOR	BA.2 x10-09
														22	B10	HKU-N	BA.2 x10-1	18.08																	22	B10	BA1_FOR	BA.2 x10-10
														23	B11	BA1_FOR	CONTR x10-2	31.78																	23	B11	BA1_FOR	BA.2 x10-10
														24	B12	HKU-N	CONTR x10-2	32																	24	B12	BA1_FOR	H2O
														25	C1	BA1_FOR	BA.1 x10-2	21.74																	25	C1	BA1_FORv2	H2O
														26	C2	BA1_FOR	BA.2 x10-2	24.17																	26	C2	BA1_FORv2	BA.1 x10-04	29.21
														27	C3	BA1_FORv2	BA.1 x10-2	21.98																	27	C3	BA1_FORv2	BA.1 x10-05	32.58
														28	C4	BA1_FORv2	BA.2 x10-2																		28	C4	BA1_FORv2	BA.1 x10-06	34.85
														29	C5	BA1_FORv3	BA.1 x10-2	22.78																	29	C5	BA1_FORv2	BA.1 x10-07
														30	C6	BA1_FORv3	BA.2 x10-2																		30	C6	BA1_FORv2	BA.1 x10-08
														31	C7	BA2_FOR	BA.1 x10-2																		31	C7	BA1_FORv2	BA.1 x10-08
														32	C8	BA2_FOR	BA.2 x10-2	20.83																	32	C8	BA1_FORv2	BA.1 x10-09
														33	C9	HKU-N	BA.1 x10-2	22.82																	33	C9	BA1_FORv2	BA.1 x10-09
														34	C10	HKU-N	BA.2 x10-2	21.95																	34	C10	BA1_FORv2	BA.1 x10-10
														35	C11	BA1_FOR	CONTR x10-3																		35	C11	BA1_FORv2	BA.1 x10-10
														36	C12	HKU-N	CONTR x10-3																		36	C12	BA1_FORv2	H2O
														37	D1	BA1_FOR	BA.1 x10-3	25.2																	37	D1	BA1_FORv2	H2O
														38	D2	BA1_FOR	BA.2 x10-3	27.85																	38	D2	BA1_FORv2	BA.2 x10-04
														39	D3	BA1_FORv2	BA.1 x10-3	25.33																	39	D3	BA1_FORv2	BA.2 x10-05
														40	D4	BA1_FORv2	BA.2 x10-3	37.87																	40	D4	BA1_FORv2	BA.2 x10-06
														41	D5	BA1_FORv3	BA.1 x10-3	26.18																	41	D5	BA1_FORv2	BA.2 x10-07
														42	D6	BA1_FORv3	BA.2 x10-3																		42	D6	BA1_FORv2	BA.2 x10-08
														43	D7	BA2_FOR	BA.1 x10-3																		43	D7	BA1_FORv2	BA.2 x10-08
														44	D8	BA2_FOR	BA.2 x10-3																		44	D8	BA1_FORv2	BA.2 x10-09
														45	D9	HKU-N	BA.1 x10-3	27.1																	45	D9	BA1_FORv2	BA.2 x10-09
														46	D10	HKU-N	BA.2 x10-3	25.36																	46	D10	BA1_FORv2	BA.2 x10-10
														47	D11	BA1_FOR	CONTR x10-4																		47	D11	BA1_FORv2	BA.2 x10-10
														48	D12	HKU-N	CONTR x10-4																		48	D12	BA1_FORv2	H2O
														49	E1	BA1_FOR	BA.1 x10-4	28.68																	49	E1	BA1_FORv3	H2O
														50	E2	BA1_FOR	BA.2 x10-4																		50	E2	BA1_FORv3	BA.1 x10-04	28.86
														51	E3	BA1_FORv2	BA.1 x10-4	28.84																	51	E3	BA1_FORv3	BA.1 x10-05	31.81
														52	E4	BA1_FORv2	BA.2 x10-4																		52	E4	BA1_FORv3	BA.1 x10-06	34.13
														53	E5	BA1_FORv3	BA.1 x10-4	29.63																	53	E5	BA1_FORv3	BA.1 x10-07	35.1
														54	E6	BA1_FORv3	BA.2 x10-4																		54	E6	BA1_FORv3	BA.1 x10-08
														55	E7	BA2_FOR	BA.1 x10-4																		55	E7	BA1_FORv3	BA.1 x10-08
														56	E8	BA2_FOR	BA.2 x10-4																		56	E8	BA1_FORv3	BA.1 x10-09
														57	E9	HKU-N	BA.1 x10-4	29.65																	57	E9	BA1_FORv3	BA.1 x10-09
														58	E10	HKU-N	BA.2 x10-4	29.62																	58	E10	BA1_FORv3	BA.1 x10-10
														59	E11	BA1_FOR	CONTR x10-5																		59	E11	BA1_FORv3	BA.1 x10-10
														60	E12	HKU-N	CONTR x10-5																		60	E12	BA1_FORv3	H2O
														61	F1	BA1_FOR	BA.1 x10-5	32.78																	61	F1	BA1_FORv3	H2O
														62	F2	BA1_FOR	BA.2 x10-5	35.25																	62	F2	BA1_FORv3	BA.2 x10-04
														63	F3	BA1_FORv2	BA.1 x10-5	32.48																	63	F3	BA1_FORv3	BA.2 x10-05
														64	F4	BA1_FORv2	BA.2 x10-5																		64	F4	BA1_FORv3	BA.2 x10-06
														65	F5	BA1_FORv3	BA.1 x10-5	33.04																	65	F5	BA1_FORv3	BA.2 x10-07
														66	F6	BA1_FORv3	BA.2 x10-5																		66	F6	BA1_FORv3	BA.2 x10-08
														67	F7	BA2_FOR	BA.1 x10-5																		67	F7	BA1_FORv3	BA.2 x10-08
														68	F8	BA2_FOR	BA.2 x10-5																		68	F8	BA1_FORv3	BA.2 x10-09
														69	F9	HKU-N	BA.1 x10-5	33.53																	69	F9	BA1_FORv3	BA.2 x10-09
														70	F10	HKU-N	BA.2 x10-5	32.7																	70	F10	BA1_FORv3	BA.2 x10-10
														71	F11	BA1_FOR	H2O																		71	F11	BA1_FORv3	BA.2 x10-10
														72	F12	HKU-N	H2O																		72	F12	BA1_FORv3	H2O
														73	G1	BA1_FOR	BA.1 x10-6	34.96																	73	G1	HKU-N	H2O
														74	G2	BA1_FOR	H2O																		74	G2	HKU-N	BA.1 x10-04	30.56
														75	G3	BA1_FORv2	H2O																		75	G3	HKU-N	BA.1 x10-05	33.85
														76	G4	BA1_FORv2	H2O																		76	G4	HKU-N	BA.1 x10-06	36.56
														77	G5	BA1_FORv3	H2O																		77	G5	HKU-N	BA.1 x10-07	40
														78	G6	BA1_FORv3	H2O																		78	G6	HKU-N	BA.1 x10-08
														79	G7	BA2_FOR	H2O																		79	G7	HKU-N	BA.1 x10-08	40
														80	G8	BA2_FOR	H2O																		80	G8	HKU-N	BA.1 x10-09
														81	G9	HKU-N	H2O	40																	81	G9	HKU-N	BA.1 x10-09	39.31
														82	G10	HKU-N	H2O																		82	G10	HKU-N	BA.1 x10-10	40
														83	G11	BA1_FOR	H2O																		83	G11	HKU-N	BA.1 x10-10	37.91
														84	G12	HKU-N	H2O																		84	G12	HKU-N	H2O
														85	H1	BA1_FOR	BA.1 x10-7																		85	H1	HKU-N	H2O
														86	H2	BA1_FOR	H2O																		86	H2	HKU-N	BA.2 x10-04	29.62
														87	H3	BA1_FORv2	H2O																		87	H3	HKU-N	BA.2 x10-05	33.24
														88	H4	BA1_FORv2	H2O																		88	H4	HKU-N	BA.2 x10-06	35.88
														89	H5	BA1_FORv3	H2O																		89	H5	HKU-N	BA.2 x10-07	38.98
														90	H6	BA1_FORv3	H2O																		90	H6	HKU-N	BA.2 x10-08
														91	H7	BA2_FOR	H2O																		91	H7	HKU-N	BA.2 x10-08	38.76
														92	H8	BA2_FOR	H2O																		92	H8	HKU-N	BA.2 x10-09
														93	H9	HKU-N	H2O																		93	H9
														94	H10	HKU-N	H2O																		94	H10	HKU-N	BA.2 x10-10
														95	H11	BA1_FOR	H2O																		95	H11	HKU-N	BA.2 x10-10
														96	H12	HKU-N	H2O																		96	H12	HKU-N	H2O
[truncated: 10 more columns]

## Sheet: Final Mastermix
Mastermix BA1_FORv3/HKU-N		[Stock]	[Final]	Vol (x1)	Vol (x100)
BA1_FORv3	AATGTTACTTGGTTCCATGTTATCTC	100 µM	500 nM	0.1 µL	10 µL
REV	TCTAAAGTAGTACCAAAAATCCAGCC	100 µM	500 nM	0.1 µL	10 µL
PROBE	HEX-TGCTTCCATTGAGAAGTCTAACA-BHQ2	100 µM	250 nM	0.05 µL	5 µL
HKU-N-F	TAATCAGACAAGGAACTGATTA	200 µM	500 nM	0.05 µL	5 µL
HKU-N-R	CGAAGGTGTGACTTCCATG	200 µM	500 nM	0.05 µL	5 µL
HKU-N-P	FAM-GCAAATTGTGCAATTTGCGG-BHQ1	100 µM	250 nM	0.05 µL	5 µL
AgPath RT mix				10 µL	1000 µL
H2O				4.7 µL	480 µL
Enzyme				0.8 µL	80 µL
Template				4 µL

## Sheet: Dilution series
A	1	2	3	4	5	6	7	8	9	10	11	12		A	Well	Accession	hex	fam		B	Well	Accession	hex	fam		C	Well	Accession	hex	fam		D	Well	Accession	FORv3	HKU-N		HKU-N	A/1	A/2	A/3	A/4	A/5	A/6	A/7	A/8	B/1	B/2	B/3
A	BA.1 -6	BA.1 -6	BA.1 -6	BA.1 -6	BA.1 -6	BA.1 -6	BA.1 -6	BA.1 -6						1	A1	BA.1 -6	34.6	34.25		1	A1	BA.1 -6	34.68	33.98		1	A1	BA.1 -1	17.84	17.68		1	A1	BA.1 -1	17.8	17.02		BA.1 x10-1
B	BA.1 -7	BA.1 -7	BA.1 -7	BA.1 -7	BA.1 -7	BA.1 -7	BA.1 -7	BA.1 -7						2	A2	BA.1 -6	34.9	34.36		2	A2	BA.1 -6	34.12	33.71		2	A2	BA.1 -2	21.1	21.01		2	A2	BA.1 -2	21.11	20.46		BA.1 x10-2
C	BA.1 -8	BA.1 -8	BA.1 -8	BA.1 -8	BA.1 -8	BA.1 -8	BA.1 -8	BA.1 -8						3	A3	BA.1 -6	34.64	34.42		3	A3	BA.1 -6	34.66	34		3	A3	BA.1 -3	24.51	24.45		3	A3	BA.1 -3	24.52	23.76		BA.1 x10-3
D	BA.1 -9	BA.1 -9	BA.1 -9	BA.1 -9	BA.1 -9	BA.1 -9	BA.1 -9	BA.1 -9						4	A4	BA.1 -6	34.77	33.34		4	A4	BA.1 -6	34.56	33.95		4	A4	BA.1 -4	28.51	28.33		4	A4	BA.1 -4	28.01	27.33		BA.1 x10-4
E	BA.1 -10	BA.1 -10	BA.1 -10	BA.1 -10	BA.1 -10	BA.1 -10	BA.1 -10	BA.1 -10						5	A5	BA.1 -6	34.02	33.77		5	A5	BA.1 -6	34.63	33.86		5	A5	BA.1 -5	31.75	31.65		5	A5	BA.1 -5	31.5	30.49		BA.1 x10-5
F														6	A6	BA.1 -6	35.09	34.29		6	A6	BA.1 -6	34.88	34.75		6	A6	BA.1 -6	34.59	34.54		6	A6	BA.1 -6	35.1	34.65		BA.1 x10-6	34.25	34.36	34.42	33.34	33.77	34.29	34.06	34.32	33.98	33.71	34
G														7	A7	BA.1 -6	34.68	34.06		7	A7	BA.1 -6	35.15	34.57		7	A7	BA.1 -7	ND	ND		7	A7	BA.1 -7	37.78	36.06		BA.1 x10-7	ND	35.93	36.1	36.44	ND	36.97	36.63	36.32	36.88	36.48	35.1
H														8	A8	BA.1 -6	35.05	34.32		8	A8	BA.1 -6	34.33	33.76		8	A8	BA.1 -8	ND	ND		8	A8	BA.1 -8	ND	ND		BA.1 x10-8	ND	ND	ND	ND	ND	ND	ND	ND	ND	ND	37.63
														9	A9					9	A9					9	A9	BA.1 -9	ND	ND		9	A9	BA.1 -9	ND	ND		BA.1 x10-9	ND	ND	ND	ND	ND	ND	ND	ND	ND	ND	ND
B	1	2	3	4	5	6	7	8	9	10	11	12		10	A10					10	A10					10	A10	BA.1 -10	ND	ND		10	A10	BA.1 -10	ND	ND		BA.1 x10-10	ND	ND	ND	ND	ND	ND	ND	ND	ND	ND	ND
A	BA.1 -6	BA.1 -6	BA.1 -6	BA.1 -6	BA.1 -6	BA.1 -6	BA.1 -6	BA.1 -6						11	A11					11	A11					11	A11					11	A11					BA.2 neat
B	BA.1 -7	BA.1 -7	BA.1 -7	BA.1 -7	BA.1 -7	BA.1 -7	BA.1 -7	BA.1 -7						12	A12					12	A12					12	A12					12	A12					BA.2 x10-1
C	BA.1 -8	BA.1 -8	BA.1 -8	BA.1 -8	BA.1 -8	BA.1 -8	BA.1 -8	BA.1 -8						13	B1	BA.1 -7	ND	ND		13	B1	BA.1 -7	ND	36.88		13	B1	BA.2 -1		18.14		13	B1	BA.2 -1		18.33		BA.2 x10-2
D	BA.1 -9	BA.1 -9	BA.1 -9	BA.1 -9	BA.1 -9	BA.1 -9	BA.1 -9	BA.1 -9						14	B2	BA.1 -7	37.3	35.93		14	B2	BA.1 -7	ND	36.48		14	B2	BA.2 -2		22.36		14	B2	BA.2 -2		21.97		BA.2 x10-3
E	BA.1 -10	BA.1 -10	BA.1 -10	BA.1 -10	BA.1 -10	BA.1 -10	BA.1 -10	BA.1 -10						15	B3	BA.1 -7	36.52	36.1		15	B3	BA.1 -7	36.26	35.1		15	B3	BA.2 -3		25.9		15	B3	BA.2 -3		25.51		BA.2 x10-4
F														16	B4	BA.1 -7	36.9	36.44		16	B4	BA.1 -7	ND	36.85		16	B4	BA.2 -4		29.15		16	B4	BA.2 -4		28.98		BA.2 x10-5
G														17	B5	BA.1 -7	ND	ND		17	B5	BA.1 -7	ND	ND		17	B5	BA.2 -5		32.44		17	B5	BA.2 -5		32.49		BA.2 x10-6
H														18	B6	BA.1 -7	ND	36.97		18	B6	BA.1 -7	36.76	36.44		18	B6	BA.2 -6		35.32		18	B6	BA.2 -6		35.63		BA.2 x10-7
														19	B7	BA.1 -7	37.2	36.63		19	B7	BA.1 -7	36.57	ND		19	B7	BA.2 -7		38.33		19	B7	BA.2 -7		36.91		BA.2 x10-8
C	1	2	3	4	5	6	7	8	9	10	11	12		20	B8	BA.1 -7	36.55	36.32		20	B8	BA.1 -7	ND	ND		20	B8	BA.2 -8		ND		20	B8	BA.2 -8		ND		BA.2 x10-9
A	BA.1 -1	BA.1 -2	BA.1 -3	BA.1 -4	BA.1 -5	BA.1 -6	BA.1 -7	BA.1 -8	BA.1 -9	BA.1 -10				21	B9					21	B9					21	B9	BA.2 -9		ND		21	B9	BA.2 -9		ND		BA.2 x10-10
B	BA.2 -1	BA.2 -2	BA.2 -3	BA.2 -4	BA.2 -5	BA.2 -6	BA.2 -7	BA.2 -8	BA.2 -9	BA.2 -10				22	B10					22	B10					22	B10	BA.2 -10		ND		22	B10	BA.2 -10		ND		TWIST x10-1
C	TWIST -1	TWIST -2	TWIST -3	TWIST -4	TWIST -5	TWIST -6	TWIST -7	TWIST -8	TWIST -9	TWIST -10				23	B11					23	B11					23	B11					23	B11					TWIST x10-2
D														24	B12					24	B12					24	B12					24	B12					TWIST x10-3
E	BA.1 -1	BA.1 -2	BA.1 -3	BA.1 -4	BA.1 -5	BA.1 -6	BA.1 -7	BA.1 -8	BA.1 -9	BA.1 -10				25	C1	BA.1 -8	ND	ND		25	C1	BA.1 -8	ND	ND		25	C1	TWIST -1		22.72		25	C1	TWIST -1		22.17		TWIST x10-4
F	BA.2 -1	BA.2 -2	BA.2 -3	BA.2 -4	BA.2 -5	BA.2 -6	BA.2 -7	BA.2 -8	BA.2 -9	BA.2 -10				26	C2	BA.1 -8	ND	ND		26	C2	BA.1 -8	ND	ND		26	C2	TWIST -2		26.08		26	C2	TWIST -2		25.9		TWIST x10-5
G	TWIST -1	TWIST -2	TWIST -3	TWIST -4	TWIST -5	TWIST -6	TWIST -7	TWIST -8	TWIST -9	TWIST -10				27	C3	BA.1 -8	ND	ND		27	C3	BA.1 -8	ND	37.63		27	C3	TWIST -3		30.06		27	C3	TWIST -3		29.74		TWIST x10-6
H														28	C4	BA.1 -8	ND	ND		28	C4	BA.1 -8	ND	ND		28	C4	TWIST -4		35.85		28	C4	TWIST -4		34.34		TWIST x10-7
														29	C5	BA.1 -8	ND	ND		29	C5	BA.1 -8	ND	ND		29	C5	TWIST -5		37.21		29	C5	TWIST -5		36.82		TWIST x10-8
D	1	2	3	4	5	6	7	8	9	10	11	12		30	C6	BA.1 -8	36.91	ND		30	C6	BA.1 -8	ND	ND		30	C6	TWIST -6		ND		30	C6	TWIST -6		ND		TWIST x10-9
A	BA.1 -1	BA.1 -2	BA.1 -3	BA.1 -4	BA.1 -5	BA.1 -6	BA.1 -7	BA.1 -8	BA.1 -9	BA.1 -10				31	C7	BA.1 -8	ND	ND		31	C7	BA.1 -8	ND	ND		31	C7	TWIST -7		ND		31	C7	TWIST -7		ND		TWIST x10-10
B	BA.2 -1	BA.2 -2	BA.2 -3	BA.2 -4	BA.2 -5	BA.2 -6	BA.2 -7	BA.2 -8	BA.2 -9	BA.2 -10				32	C8	BA.1 -8	ND	ND		32	C8	BA.1 -8	ND	ND		32	C8	TWIST -8		ND		32	C8	TWIST -8		ND
C	TWIST -1	TWIST -2	TWIST -3	TWIST -4	TWIST -5	TWIST -6	TWIST -7	TWIST -8	TWIST -9	TWIST -10				33	C9					33	C9					33	C9	TWIST -9		ND		33	C9	TWIST -9		ND		FORv3	A/1	A/2	A/3	A/4	A/5	A/6	A/7	A/8	B/1	B/2	B/3
D														34	C10					34	C10					34	C10	TWIST -10		ND		34	C10	TWIST -10		ND		BA.1 x10-1
E	BA.1 -1	BA.1 -2	BA.1 -3	BA.1 -4	BA.1 -5	BA.1 -6	BA.1 -7	BA.1 -8	BA.1 -9	BA.1 -10				35	C11					35	C11					35	C11					35	C11					BA.1 x10-2
F	BA.2 -1	BA.2 -2	BA.2 -3	BA.2 -4	BA.2 -5	BA.2 -6	BA.2 -7	BA.2 -8	BA.2 -9	BA.2 -10				36	C12					36	C12					36	C12					36	C12					BA.1 x10-3
G	TWIST -1	TWIST -2	TWIST -3	TWIST -4	TWIST -5	TWIST -6	TWIST -7	TWIST -8	TWIST -9	TWIST -10				37	D1	BA.1 -9	ND	ND		37	D1	BA.1 -9	ND	ND		37	D1					37	D1					BA.1 x10-4
H														38	D2	BA.1 -9	ND	ND		38	D2	BA.1 -9	ND	ND		38	D2					38	D2					BA.1 x10-5
														39	D3	BA.1 -9	ND	ND		39	D3	BA.1 -9	ND	ND		39	D3					39	D3					BA.1 x10-6	34.6	34.9	34.64	34.77	34.02	35.09	34.68	35.05	34.68	34.12	34.66
														40	D4	BA.1 -9	ND	ND		40	D4	BA.1 -9	ND	ND		40	D4					40	D4					BA.1 x10-7	ND	37.3	36.52	36.9	ND	ND	37.2	36.55	ND	ND	36.26
														41	D5	BA.1 -9	ND	ND		41	D5	BA.1 -9	ND	ND		41	D5					41	D5					BA.1 x10-8	ND	ND	ND	ND	ND	36.91	ND	ND	ND	ND	37.63
														42	D6	BA.1 -9	ND	ND		42	D6	BA.1 -9	ND	ND		42	D6					42	D6					BA.1 x10-9	ND	ND	ND	ND	ND	ND	ND	ND	ND	ND	ND
														43	D7	BA.1 -9	ND	ND		43	D7	BA.1 -9	ND	ND		43	D7					43	D7					BA.1 x10-10	ND	ND	ND	ND	ND	ND	ND	ND	ND	ND	ND
														44	D8	BA.1 -9	ND	ND		44	D8	BA.1 -9	ND	ND		44	D8					44	D8
														45	D9					45	D9					45	D9					45	D9					TWIST NEAT = 1,000,000 copies/microlitre
														46	D10					46	D10					46	D10					46	D10
														47	D11					47	D11					47	D11					47	D11
														48	D12					48	D12					48	D12					48	D12
														49	E1	BA.1 -10	ND	ND		49	E1	BA.1 -10	ND	ND		49	E1	BA.1 -1	17.92	17.79		49	E1	BA.1 -1	17.84	17.01
														50	E2	BA.1 -10	ND	ND		50	E2	BA.1 -10	ND	ND		50	E2	BA.1 -2	21.04	20.96		50	E2	BA.1 -2	21.2	20.57
														51	E3	BA.1 -10	ND	ND		51	E3	BA.1 -10	ND	ND		51	E3	BA.1 -3	24.59	24.51		51	E3	BA.1 -3	24.37	23.72
														52	E4	BA.1 -10	ND	ND		52	E4	BA.1 -10	ND	ND		52	E4	BA.1 -4	28.14	28.06		52	E4	BA.1 -4	28.07	27.49
														53	E5	BA.1 -10	ND	ND		53	E5	BA.1 -10	ND	ND		53	E5	BA.1 -5	32.01	31.92		53	E5	BA.1 -5	31.45	30.87
														54	E6	BA.1 -10	ND	ND		54	E6	BA.1 -10	ND	ND		54	E6	BA.1 -6	34.81	34.79		54	E6	BA.1 -6	35.56	34.16
														55	E7	BA.1 -10	ND	ND		55	E7	BA.1 -10	ND	ND		55	E7	BA.1 -7	ND	37.37		55	E7	BA.1 -7	ND	36.92
														56	E8	BA.1 -10	ND	ND		56	E8	BA.1 -10	ND	ND		56	E8	BA.1 -8	ND	ND		56	E8	BA.1 -8	ND	ND
														57	E9					57	E9					57	E9	BA.1 -9	ND	ND		57	E9	BA.1 -9	ND	ND
														58	E10					58	E10					58	E10	BA.1 -10	ND	ND		58	E10	BA.1 -10	ND	ND
														59	E11					59	E11					59	E11					59	E11
														60	E12					60	E12					60	E12					60	E12
														61	F1					61	F1					61	F1	BA.2 -1		18.84		61	F1	BA.2 -1		18.17
														62	F2					62	F2					62	F2	BA.2 -2		22.06		62	F2	BA.2 -2		21.86
														63	F3					63	F3					63	F3	BA.2 -3		25.43		63	F3	BA.2 -3		25.34
														64	F4					64	F4					64	F4	BA.2 -4		29.12		64	F4	BA.2 -4		28.92
														65	F5					65	F5					65	F5	BA.2 -5		32.94		65	F5	BA.2 -5		32.22
														66	F6					66	F6					66	F6	BA.2 -6		35.88		66	F6	BA.2 -6		35.31
														67	F7					67	F7					67	F7	BA.2 -7		36.73		67	F7	BA.2 -7		36.24
														68	F8					68	F8					68	F8	BA.2 -8		ND		68	F8	BA.2 -8		ND
														69	F9					69	F9					69	F9	BA.2 -9		ND		69	F9	BA.2 -9		ND
														70	F10					70	F10					70	F10	BA.2 -10		ND		70	F10	BA.2 -10		ND
														71	F11					71	F11					71	F11					71	F11
														72	F12					72	F12					72	F12					72	F12
														73	G1					73	G1					73	G1	TWIST -1		22.77		73	G1	TWIST -1		22.18
														74	G2					74	G2					74	G2	TWIST -2		26.2		74	G2	TWIST -2		25.89
														75	G3					75	G3					75	G3	TWIST -3		29.77		75	G3	TWIST -3		29.62
														76	G4					76	G4					76	G4	TWIST -4		34.64		76	G4	TWIST -4		33.84
														77	G5					77	G5					77	G5	TWIST -5		36.17		77	G5	TWIST -5		36.56
														78	G6					78	G6					78	G6	TWIST -6		ND		78	G6	TWIST -6		ND
														79	G7					79	G7					79	G7	TWIST -7		ND		79	G7	TWIST -7		ND
														80	G8					80	G8					80	G8	TWIST -8		ND		80	G8	TWIST -8		ND
														81	G9					81	G9					81	G9	TWIST -9		ND		81	G9	TWIST -9		ND
														82	G10					82	G10					82	G10	TWIST -10		ND		82	G10	TWIST -10		ND
														83	G11					83	G11					83	G11					83	G11
														84	G12					84	G12					84	G12					84	G12
														85	H1					85	H1					85	H1					85	H1
														86	H2					86	H2					86	H2					86	H2
														87	H3					87	H3					87	H3					87	H3
														88	H4					88	H4					88	H4					88	H4
														89	H5					89	H5					89	H5					89	H5
														90	H6					90	H6					90	H6					90	H6
														91	H7					91	H7					91	H7					91	H7
														92	H8					92	H8					92	H8					92	H8
														93	H9					93	H9					93	H9					93	H9
														94	H10					94	H10					94	H10					94	H10
														95	H11					95	H11					95	H11					95	H11
														96	H12					96	H12					96	H12					96	H12
[truncated: 16 more columns]

## Sheet: Specificity analysis
11	1	2	3	4	5	6	7	8	9	10	11	12		#	Well	Accession	RESP	MM	FAM	TXR	Q670	INTERP	MM	hex	fam	INTERP
A	RSV	A	B	PF1	PF3	RH	EV	HMPV	AD	BA.1 E-4				1	A1	40-20-323-1345	RSV	RSV/A/B	14.38			RSV	FORv3/HKU-N			ND
B	RSV	B	B	PF1	PF3	RH	EV	HMPV	AD	BA.1 E-4				2	A2	04-19-220-5320	FluA	RSV/A/B		31.9	32.02	FluA	FORv3/HKU-N			ND
C	RSV	A	B	PF1	PF3		EV	HMPV	AD	BA.1 E-6				3	A3	50-19-212-1972	FluB	RSV/A/B			24.5	Flu B	FORv3/HKU-N			ND
D	RSV	A	B	PF1	PF3	RH	EV	HMPV/EV/RV	AD	H2O				4	A4	20-18-116-1381	PF1	PF1/2/3		27.06	26.91	PF1	FORv3/HKU-N			ND
E	RSV	RSV	B	PF1	PF3	RH	EV		AD	BA.2 E-4				5	A5	01-18-147-1226	PF3	PF1/2/3	17.4			PF3	FORv3/HKU-N			ND
F	RSV	A	B	PF2	PF3	RH		RH/A	H2O	BA.2 E-6				6	A6	04-20-361-2885	RV	RV/EV/HMPV	31.01			RV	FORv3/HKU-N			ND
G														7	A7	20-20-251-0840	EV	RV/EV/HMPV		25.12	25.21	EV	FORv3/HKU-N			ND
H														8	A8	50-18-270-873	HMPV	RV/EV/HMPV			24.61	HMPV	FORv3/HKU-N			ND
														9	A9	03-20-306-2916	AD	AD/IC	30.01		27.46	AD	FORv3/HKU-N			ND
12	1	2	3	4	5	6	7	8	9	10	11	12		10	A10	BA.1 E-4							FORv3/HKU-N	30.15	30.09	BA.1
A	RSV	A	B	PF1	PF3	RH	EV	HMPV	AD					11	A11
B	RSV	B	B	PF1	PF3	RH	EV	HMPV	AD					12	A12
C	RSV	A	B	PF1	PF3		EV	HMPV	AD					13	B1	03-20-324-3775	RSV	RSV/A/B	POS			RSV	FORv3/HKU-N			ND
D	RSV	A	B	PF1	PF3	RH	EV	HMPV/EV/RV	AD					14	B2	50-19-233-2041	FluB	RSV/A/B			22.13	Flu B	FORv3/HKU-N			ND
E	RSV	RSV	B	PF1	PF3	RH	EV		AD					15	B3	04-18-048-2247	FluB	RSV/A/B			28.25	Flu B	FORv3/HKU-N			ND
F	RSV	A	B	PF2	PF3	RH		RH/A	H2O					16	B4	20-18-355-0243	PF1	PF1/2/3		30.47	30.57	PF1	FORv3/HKU-N			ND
G														17	B5	80-18-254-5499	PF3	PF1/2/3	25.98			PF3	FORv3/HKU-N			ND
H														18	B6	40-21-001-0422	RV	RV/EV/HMPV	23.51			RV	FORv3/HKU-N			ND
														19	B7	50-20-275-2533	EV	RV/EV/HMPV		26.74	27.06	EV	FORv3/HKU-N			ND
	RSV/A/B			PF1/2/3		RV/EV/HMPV			AD/IC					20	B8	20-18-239-1369	HMPV	RV/EV/HMPV			23.53	HMPV	FORv3/HKU-N			ND
														21	B9	20-20-320-0095	AD	AD/IC	29.43		22.95	AD	FORv3/HKU-N			ND
														22	B10	BA.1 E-4							FORv3/HKU-N	30.06	29.91	BA.1
														23	B11
														24	B12
		RSV/A/B	PF1/2/3	RV/EV/HMPV	AD/IC									25	C1	03-20-256-2040	RSV	RSV/A/B	28.14			RSV	FORv3/HKU-N			ND
	FAM 530	RSV	PF3	RV	AD									26	C2	20-192-261-1133	FluA	RSV/A/B		29.24	29.35	FluA	FORv3/HKU-N			ND
	TXR 610	Flu A	PF1	EV										27	C3	20-1-361-1074	FluB	RSV/A/B			31.21	Flu B	FORv3/HKU-N			ND
	Q670 660	Flu B	PF2	HMPV	IC									28	C4	20-18-250-0396	PF1	PF1/2/3		21.66	21.58	PF1	FORv3/HKU-N			ND
														29	C5	50-18-164-1866	PF3	PF1/2/3	25.12			PF3	FORv3/HKU-N			ND
														30	C6
														31	C7	20-20-260-1677	EV	RV/EV/HMPV		30.48	30.63	EV	FORv3/HKU-N			ND
														32	C8	50-18-283-2580	HMPV	RV/EV/HMPV			26.59	HMPV	FORv3/HKU-N			ND
														33	C9	20-20-288-1211	AD	AD/IC	25.06		26.14	AD	FORv3/HKU-N			ND
														34	C10	BA.1 E-6							FORv3/HKU-N	35.57	36.11	BA.1
														35	C11
														36	C12
														37	D1	01-21-171-2912	RSV	RSV/A/B	21.03			RSV	FORv3/HKU-N			ND
														38	D2	50-19-251-1429	FluA	RSV/A/B		32.67	32.9	FluA	FORv3/HKU-N			ND
														39	D3	50-19-141-2261	FluB	RSV/A/B			25.79	Flu B	FORv3/HKU-N			ND
														40	D4	04-18-140-1058	PF1	PF1/2/3		28.11	28.19	PF1	FORv3/HKU-N			ND
														41	D5	04-18-139-2635	PF3	PF1/2/3	28.48			PF3	FORv3/HKU-N			ND
														42	D6	50-20-364-2132	RV	RV/EV/HMPV	30.87			RV	FORv3/HKU-N			ND
														43	D7	20-20-322-1665	EV	RV/EV/HMPV		22.34	22.55	EV	FORv3/HKU-N			ND
														44	D8	50-18-180-1526	HMPV/EV/RV	RV/EV/HMPV	25.61	21.88	21.73	RV/EV/HMPV	FORv3/HKU-N			ND
														45	D9	20-20-250-0088	AD	AD/IC	14.03		25.66	AD	FORv3/HKU-N			ND
														46	D10	H2O							FORv3/HKU-N			ND
														47	D11
														48	D12
														49	E1	20-20-303-1548	RSV	RSV/A/B	24.11			RSV	FORv3/HKU-N			ND
														50	E2	50-19-234-2167	RSV	RSV/A/B	30.9			RSV	FORv3/HKU-N			ND
														51	E3	03-18-118-2191	FluB	RSV/A/B			20.76	Flu B	FORv3/HKU-N			ND
														52	E4	50-18-127-2277	PF1	PF1/2/3		24.72	24.68	PF1	FORv3/HKU-N			ND
														53	E5	04-18-127-3977	PF3	PF1/2/3	24.84			PF3	FORv3/HKU-N			ND
														54	E6	04-20-366-3292	RV	RV/EV/HMPV	27.83			RV	FORv3/HKU-N			ND
														55	E7	20-20-275-1621	EV	RV/EV/HMPV		21.65	21.73	EV	FORv3/HKU-N			ND
														56	E8
														57	E9	20-20-258-1611	AD	AD/IC	32.52		34.19	AD	FORv3/HKU-N			ND
														58	E10	BA.2 E-4							FORv3/HKU-N		29.92	BA.2
														59	E11
														60	E12
														61	F1	03-20-277-1033	RSV	RSV/A/B	18.06			RSV	FORv3/HKU-N			ND
														62	F2	50-18-324-2109	FluA	RSV/A/B		26.33	26.47	FluA	FORv3/HKU-N			ND
														63	F3	40-19-183-3285	FluB	RSV/A/B			22.31	Flu B	FORv3/HKU-N			ND
														64	F4	50-18-172-0911	PF2	PF1/2/3			24.48	PF2	FORv3/HKU-N			ND
														65	F5	50-18-264-1383	PF3	PF1/2/3	21.09			PF3	FORv3/HKU-N			ND
														66	F6	40-21-002-1290	RV	RV/EV/HMPV	21.74			RV	FORv3/HKU-N			ND
														67
														68	F8	03-18-235-3726	RV	RV/EV/HMPV	38.49			RV	FORv3/HKU-N			ND
														69	F9	H2O		AD/IC				ND	FORv3/HKU-N			ND
														70	F10	BA.2 E-6							FORv3/HKU-N		37.22	BA.2
														71	F11
														72	F12
														73	G1
														74	G2
														75	G3
														76	G4
														77	G5
														78	G6
														79	G7
														80	G8
														81	G9
														82	G10
														83	G11
														84	G12
														85	H1
														86	H2
														87	H3
														88	H4
														89	H5
														90	H6
														91	H7
														92	H8
														93	H9
														94	H10
														95	H11
														96	H12

## Sheet: Control reproducibilty
Run	1	2	3	4	5	6				7		8		9	10		11	12		13			14		15		16		17
HEX																														MEAN	SD
BA.1 E-4	28.36	28.74	28.29	29.54	29.55	28.28	28.26	28.89	28.75	30.15	30.06	28.91	28.94	29.13	29.57	29.64	29.37	28.89	28.8	30.23	30.35	30.22	30.46	30.55	30.57	30.63	31.49	30.63	30.7	29.5845	0.895104
BA.2 E-4	ND	ND	ND	ND	ND	ND	ND	ND	ND	ND		ND		ND	ND	ND	ND	ND		ND	ND		ND	ND	ND	ND	ND	ND	ND
H2O	ND	ND	ND	ND	ND	ND	ND	ND	ND	ND		ND		ND	ND	ND	ND	ND		ND	ND		ND	ND	ND	ND	ND	ND	ND
FAM
BA.1 E-4	28.53	28.23	28.07	29.11	29.23	27.4	27.48	28.06	27.84	30.09	29.91	28.33	28.53	29.06	28.93	29.06	28.24	28.31	28.25	29.76	29.83	29.7	29.92	29.88	30.09	30.16	31.07	30.06	30.18	29.0797	0.957778
BA.2 E-4	29.14	29.71	28.7	28.77	32.12	28.71	28.73	28.62	28.65	29.92		29.77		30.05	29.95	30.12	29.08	29.71		30.85	31.04	31.55	31.76	31.15	31.5	31.52	32.22	32.77	32.48	30.3304	1.35107
H2O	ND	ND	ND	ND	ND	ND	ND	ND	ND	ND		ND		ND	ND	ND	ND	ND		ND	ND		ND	ND	ND	ND	ND	ND	ND

## Sheet: Retrospective analysis
WGS ID	hex	fam	DIFF	PCR ID	WGS ID	Comments
22-010-3138	24.06	24	0.06	hv69del	BA.1
22-010-3139	15.04	14.88	0.16	hv69del	BA.1
22-010-3140		17.59		hv69WT	BA.2
22-010-3141	15.13	14.71	0.42	hv69del	BA.1
22-010-3142		21.03		hv69WT	BA.2
22-010-3143	16.97	16.87	0.1	hv69del	BA.1
22-010-3144	32.79	ND		hv69del	Failed
22-010-3145	16.91	16.88	0.03	hv69del	BA.1
22-010-3146		15.24		hv69WT	BA.2
22-010-3147	29.38	28.93	0.45	hv69del	BA.1
22-010-3148		22.43		hv69WT	BA.2
22-010-3149		20.49		hv69WT	BA.2
22-010-3150	25.37	25.36	0.01	hv69del	BA.1
22-010-3151	34.52	34.33	0.19	hv69del	Failed
22-010-3152	29.66	29.52	0.14	hv69del	BA.1
22-010-3153	32.69	32.56	0.13	hv69del	Failed
22-010-3154	20.27	20.24	0.03	hv69del	BA.1
22-010-3155	27.32	27.4	-0.08	hv69del	BA.1
22-010-3156		20.1		hv69WT	BA.2
22-010-3157	27.27	27.32	-0.05	hv69del	BA.1
22-010-3158		29.77		hv69WT	BA.2
22-010-3159		29.74		hv69WT	BA.2
22-010-3160				Failed	Failed
22-010-3161		29.3		hv69WT	BA.2
22-010-3162	31.88	31.79	0.09	hv69del	BA.1
22-010-3163		19.03		hv69WT	BA.2
22-010-3164				Failed	Failed
22-010-3165		27.21		hv69WT	BA.2
22-010-3166	27.14	26.91	0.23	hv69del	BA.1
22-010-3167	18.12	17.91	0.21	hv69del	BA.1
22-010-3168	23.28	23.1	0.18	hv69del	BA.1
22-010-3169		18.28		hv69WT	BA.2
22-010-3170b	19.55	19.58	-0.03	hv69del	BA.2	TGTTATG:514:T, GTCTGGTTTT:11287:G, TTACCCCCTG:21632:T, ATACATG:21764:A, GGAGAACGCA:28361:G
22-010-3171		24.75		hv69WT	BA.2
22-010-3172	20.33	20.1	0.23	hv69del	BA.1
22-010-3173		24.28		hv69WT	BA.2
22-010-3174	21.92	21.77	0.15	hv69del	BA.1
22-010-3175	31.26	31.36	-0.1	hv69del	BA.1
22-010-3176	28.93	28.98	-0.05	hv69del	BA.1
22-010-3177	25.67	25.6	0.07	hv69del	BA.1
22-010-3178	23.48	23.25	0.23	hv69del	BA.1
22-010-3179	19.32	19.2	0.12	hv69del	BA.1
22-010-3180	21.92	21.88	0.04	hv69del	BA.1
22-010-3181	24.55	24.51	0.04	hv69del	BA.1
22-010-3182	15.52	15.34	0.18	hv69del	BA.1
22-010-3183	21.75	21.57	0.18	hv69del	BA.1
22-010-3184	29.49	29.48	0.01	hv69del	BA.1
22-010-3185	20.31	20.11	0.2	hv69del	BA.1
22-010-3186	21.61	21.59	0.02	hv69del	BA.1
22-010-3187	22.94	22.97	-0.03	hv69del	BA.1
22-010-3188	29.89	29.89	0	hv69del	BA.1
22-010-3189	21.8	21.58	0.22	hv69del	BA.1
22-010-3190	23.83	23.64	0.19	hv69del	BA.1
22-010-3191	21.96	21.93	0.03	hv69del	BA.1
22-010-3192	20.76	20.66	0.1	hv69del	BA.1
22-010-3193	21.75	21.67	0.08	hv69del	BA.1
22-010-3194	27.58	27.58	0	hv69del	BA.1
22-010-3195	20.66	20.51	0.15	hv69del	BA.1
22-010-3196	23.67	23.63	0.04	hv69del	Failed
22-010-3197	25.58	25.56	0.02	hv69del	BA.1
22-010-3198	25.45	25.32	0.13	hv69del	BA.1
22-010-3199	34.67	34.77	-0.1	hv69del	Failed
22-010-3200	25.54	25.59	-0.05	hv69del	BA.1
22-010-3201	17.36	17.31	0.05	hv69del	BA.1
22-010-3202	30.63	30.29	0.34	hv69del	BA.1
22-010-3203	20.25	20.11	0.14	hv69del	BA.1
22-010-3204	18.44	18.45	-0.01	hv69del	BA.1
22-010-3205				Failed	Failed
22-010-3206	19.37	19.33	0.04	hv69del	BA.1
22-010-3207	27.09	26.96	0.13	hv69del	BA.1
22-010-3208	29.21	28.9	0.31	hv69del	BA.1
22-010-3209		32.35		hv69WT	Failed
22-010-3210	23.07	23.16	-0.09	hv69del	BA.1
22-010-3211	15.5	15.52	-0.02	hv69del	BA.1
22-010-3212	13.25	13.24	0.01	hv69del	BA.1
22-010-3213	26.17	25.86	0.31	hv69del	BA.1
22-010-3214	32.31	32.7	-0.39	hv69del	Failed
22-010-3215	17.1	17.27	-0.17	hv69del	BA.1
22-010-3216	12.31	12.47	-0.16	hv69del	BA.1
22-010-3217	23.25	23.23	0.02	hv69del	Failed
22-010-3218	16.96	16.84	0.12	hv69del	BA.1
22-010-3219	22.64	22.84	-0.2	hv69del	Failed
22-010-3220	26.47	26.46	0.01	hv69del	BA.1
22-010-3221	21.64	21.66	-0.02	hv69del	BA.1
22-010-3222	33.72	33.5	0.22	hv69del	Failed
22-010-3223		22.51		hv69WT	BA.2
22-010-3224	22.51	22.02	0.49	hv69del	BA.1
22-010-3225	23.3	23.17	0.13	hv69del	BA.1
22-010-3226	34.66	34.56	0.1	hv69del	Failed
22-010-3227	19.95	19.99	-0.04	hv69del	BA.1
22-010-3228	35.27	34.5	0.77	hv69del	Failed
22-010-3229	32.83	32.68	0.15	hv69del	Failed
22-010-3230	35.65	35.59	0.06	hv69del	Failed
22-010-3231	25.2	25.16	0.04	hv69del	BA.1
22-010-4415		20.69		hv69WT	BA.2
22-010-4416		18.38		hv69WT	BA.2
22-010-4417		17.16		hv69WT	BA.2
22-010-4418		18.15		hv69WT	BA.2
22-010-4419		19.62		hv69WT	BA.2
22-010-4420		20.6		hv69WT	BA.2
22-010-4421		17.01		hv69WT	BA.2
22-010-4422		17.63		hv69WT	BA.2
22-010-4423		19.74		hv69WT	BA.2
22-010-4424	17.85	17.99	-0.14	hv69del	BA.1/BA.2
22-010-4425		23.76		hv69WT	BA.2
22-010-4426		17.53		hv69WT	BA.2
22-010-4427		20.14		hv69WT	BA.2
22-010-4428		19.16		hv69WT	BA.2
22-010-4429		19.86		hv69WT	BA.2
22-010-4430		21.91		hv69WT	BA.2
22-010-4431	19.31	19.48	-0.17	hv69del	BA.1
22-010-4432	20.23	20.55	-0.32	hv69del	BA.1
22-010-4433		21.71		hv69WT	BA.2
22-010-4434c		27.85		hv69WT	BA.2
22-010-4435		14.61		hv69WT	BA.2
22-010-4436c		23.78		hv69WT	BA.2
22-010-4437	21.09	21.3	-0.21	hv69del	BA.1
22-010-4438		21.69		hv69WT	BA.2
22-010-4439		27.97		hv69WT	BA.2
22-010-4440	18.74	18.92	-0.18	hv69del	BA.1
22-010-4441		20.48		hv69WT	BA.2
22-010-4442		16.06		hv69WT	BA.2
22-010-4443	20.74	21.05	-0.31	hv69del	BA.1
22-010-4444		23.89		hv69WT	BA.2
22-010-4445	26.53	26.79	-0.26	hv69del	BA.1
22-010-4446	24.08	24.19	-0.11	hv69del	BA.1
22-010-4447		24.8		hv69WT	BA.2
22-010-4448		27.07		hv69WT	BA.2
22-010-4449		22.27		hv69WT	BA.2
22-010-4450		23.54		hv69WT	BA.2
22-010-4451		30.51		hv69WT	Failed
22-010-4452		32.66		hv69WT	Failed
22-010-4453		29.3		hv69WT	BA.2
22-010-4454		31.6		hv69WT	BA.2
22-010-4455		24.13		hv69WT	Failed
22-010-4456		27.48		hv69WT	BA.2
22-010-4457		25.7		hv69WT	BA.2
22-010-4458	24.2	24.35	-0.15	hv69del	BA.1
22-010-4459		33.68		hv69WT	Failed
22-010-4460		30.93		hv69WT	BA.2
22-010-4461c		27.72		hv69WT	BA.2
22-010-4462		23.1		hv69WT	BA.2
22-010-4463	29.9	30.01	-0.11	hv69del	BA.1
22-010-4464		34.28		hv69WT	Failed
22-010-4465		15.4		hv69WT	BA.2
22-010-4466		21.55		hv69WT	BA.2
22-010-4467		33.93		hv69WT	Failed
22-010-4468		30.08		hv69WT	BA.2
22-010-4469		30.63		hv69WT	BA.2
22-010-4470		23.72		hv69WT	BA.2
22-010-4471		26		hv69WT	BA.2
22-010-4472		21.68		hv69WT	BA.2
22-010-4473		33.57		hv69WT	Failed
22-010-4474		19.1		hv69WT	BA.2
22-010-4475	30.92	30.98	-0.06	hv69del	Failed
22-010-4476	19.6	19.53	0.07	hv69del	BA.1/BA.2
22-010-4477	32.2	31.78	0.42	hv69del	Failed
22-010-4478		18.81		hv69WT	BA.2
22-010-4479		22.71		hv69WT	BA.2
22-010-4480	30.83	31.06	-0.23	hv69del	Failed
22-010-4481		25.61		hv69WT	BA.2
22-010-4482b	33.93	33.06	0.87	hv69del	BA.2	GTCTGGTTTT:11287:G, CT:20044:C, TTACCCCCTG:21632:T, TG:26762:T
22-010-4483		24.91		hv69WT	BA.2
22-010-4484		32.16		hv69WT	Failed
22-010-4485	20.57	20.93	-0.36	hv69del	BA.1
22-010-4486		25.63		hv69WT	BA.2
22-010-4487		32.7		hv69WT	Failed
22-010-4488		19.9		hv69WT	BA.2
22-010-4489		22.51		hv69WT	BA.2
22-010-4490		20.8		hv69WT	BA.2
22-010-4491		21.36		hv69WT	BA.2
22-010-4492		28.06		hv69WT	BA.2
22-010-4493		29.67		hv69WT	BA.2
22-010-4494		23.18		hv69WT	BA.2
22-010-4495	35.14	35.35	-0.21	hv69del	Failed
22-010-4496		21.57		hv69WT	BA.2
22-010-4497		16.14		hv69WT	BA.2
22-010-4498	22.69	22.93	-0.24	hv69del	BA.1
22-010-4499	32.49	32.2	0.29	hv69del	Failed
22-010-4500		31.43		hv69WT	BA.2
22-010-4501	18.82	19.04	-0.22	hv69del	BA.1
22-010-4502		34.02		hv69WT	Failed
22-010-4503				Failed	Failed
22-010-4504b		21.89		hv69WT	BA.2
22-010-4505		34.46		hv69WT	Failed
22-010-4506		22.98		hv69WT	Delta
22-010-4507	22.85	23.11	-0.26	hv69del	BA.1
22-010-4508				Failed	Failed
22-010-4509		31.72		hv69WT	BA.2
22-010-4510		31.29		hv69WT	BA.2
22-010-4511		27.44		hv69WT	BA.2
22-010-4512		33.2		hv69WT	Failed
22-010-4513		32.67		hv69WT	Failed
22-010-4514		27.44		hv69WT	BA.2
22-010-4515		30.74		hv69WT	BA.2
22-010-4516	20.31	20.24	0.07	hv69del	BA.1
22-010-4517		23.25		hv69WT	BA.2
22-010-4518		26.81		hv69WT	BA.2
22-010-4519				Failed	Failed
22-010-4519				Failed	Failed
22-010-4520	34.57	34.45	0.12	hv69del	Failed
22-010-4521				Failed	Failed
22-010-4522		21.07		hv69WT	BA.2
22-010-4523		22.97		hv69WT	BA.2
22-010-4524		20.7		hv69WT	BA.2
22-010-4525b		26.04		hv69WT	BA.2
22-010-4526	19.75	19.99	-0.24	hv69del	BA.1
22-010-4527		30.3		hv69WT	BA.2
22-010-4528	26.96	27.12	-0.16	hv69del	BA.1
22-010-4529		16.66		hv69WT	BA.2
22-010-4530	25.98	25.89	0.09	hv69del	BA.1
22-010-4531	18.05	18.01	0.04	hv69del	BA.1
22-010-4532		21.14		hv69WT	BA.2
22-010-4533		31.07		hv69WT	BA.2
22-010-4534b		18.41		hv69WT	BA.2
22-010-4535		22.48		hv69WT	BA.2
22-010-4536	31.99	30.94	1.05	hv69del	BA.1
22-010-4537				Failed	Failed
22-010-4538	20.95	21.14	-0.19	hv69del	BA.1
22-010-4539		28.74		hv69WT	BA.2
22-010-4540	32.25	32.6	-0.35	hv69del	BA.1
22-010-4541		31.99		hv69WT	Failed
22-010-4542		16.82		hv69WT	BA.2
22-010-4543		19.33		hv69WT	BA.2
22-010-4544		21.89		hv69WT	BA.2
22-010-4545		29.05		hv69WT	BA.2
22-010-4546		26.93		hv69WT	BA.2
22-010-4547		21.73		hv69WT	BA.2
22-010-4548		26.96		hv69WT	BA.2
22-010-4549		24.33		hv69WT	BA.2
22-010-4550		23.63		hv69WT	BA.2
22-010-4551		34.67		hv69WT	Failed
22-010-4552	21.16	21.18	-0.02	hv69del	BA.1
22-010-4553b		33		hv69WT	BA.2
22-010-4554b		26.44		hv69WT	BA.2
22-010-4555	19.21	19.08	0.13	hv69del	BA.1
22-010-4556	20.18	20.47	-0.29	hv69del	BA.1
22-010-4557		18.48		hv69WT	BA.2
22-010-4558		31.82		hv69WT	BA.2
22-010-4559		24.51		hv69WT	BA.2
22-010-4560	17.25	17.13	0.12	hv69del	BA.1
22-010-4561	23.96	24.07	-0.11	hv69del	BA.1
22-010-4562		29.25		hv69WT	BA.2
22-010-4563		27.29		hv69WT	BA.2
22-010-4564		18.15		hv69WT	BA.2
22-010-4565	30.84	31.94	-1.1	hv69del	BA.1
22-010-4566		22.32		hv69WT	BA.2
22-010-4567		23.8		hv69WT	BA.2
22-010-4568		29.84		hv69WT	BA.2
22-010-4569	31.06	31.05	0.01	hv69del	Failed
22-010-4570				Failed	Failed
22-010-4571	31.28	31.1	0.18	hv69del	BA.1
22-010-4572	36.77	36.7	0.07	hv69del	Failed
22-010-4573		20.9		hv69WT	BA.2
22-010-4574		20.06		hv69WT	BA.2
22-010-4575	23.67	23.96	-0.29	hv69del	BA.1
22-010-4576		18.03		hv69WT	BA.2
22-010-4577		33.4		hv69WT	BA.2
22-010-4578		24.2		hv69WT	BA.2
22-010-4579	22.22	22.33	-0.11	hv69del	BA.1
22-010-4580	30.14	30.52	-0.38	hv69del	BA.1
22-010-4581		34.59		hv69WT	Failed
22-010-4582		25.13		hv69WT	BA.2
22-010-4583		19.49		hv69WT	BA.2
22-010-4584		23.49		hv69WT	BA.2
22-010-5058		34.17		hv69WT	BA.2
22-010-5059				Failed	Failed
22-010-5060b	22.49	22.65	-0.16	hv69del	BA.1
22-010-5061b		22		hv69WT	BA.2
22-010-5062		27.69		hv69WT	BA.2
22-010-5063		21.12		hv69WT	BA.2
22-010-5064		26.84		hv69WT	BA.2
22-010-5065		16.13		hv69WT	BA.2
22-010-5066		20.97		hv69WT	BA.2
22-010-5067		22.44		hv69WT	BA.2
22-010-5068		34.17		hv69WT	BA.2
22-010-5069		19.64		hv69WT	BA.2
22-010-5070		17.3		hv69WT	BA.2
22-010-5071		21.59		hv69WT	BA.2
22-010-5072		26.19		hv69WT	BA.2
22-010-5073		26.32		hv69WT	BA.2
22-010-5074		22.81		hv69WT	BA.2
22-010-5075		30.63		hv69WT	BA.2
22-010-5076		22.75		hv69WT	BA.2
22-010-5077		21.19		hv69WT	BA.2
22-010-5078		15.81		hv69WT	BA.2
22-010-5079		23.76		hv69WT	BA.2
22-010-5080		36.93		hv69WT	Failed
22-010-5081	26.12	26.15	-0.03	hv69del	BA.1
22-010-5082		19.57		hv69WT	BA.2
22-010-5083		34.56		hv69WT	Failed
22-010-5084		22.21		hv69WT	BA.2
22-010-5085b		30.74		hv69WT	BA.2
22-010-5086		22.96		hv69WT	BA.2
22-010-5087		22.83		hv69WT	BA.2
22-010-5088		27.13		hv69WT	BA.2
22-010-5089		29.51		hv69WT	BA.2
22-010-5090	30.29	30.03	0.26	hv69del	BA.1
22-010-5091		17.59		hv69WT	BA.2
22-010-5092	20.71	20.48	0.23	hv69del	BA.1
22-010-5093		29.76		hv69WT	BA.2
22-010-5094		23.72		hv69WT	BA.2
22-010-5095		28.91		hv69WT	BA.2
22-010-5096	31.09	30.98	0.11	hv69del	BA.1
22-010-5097		34.1		hv69WT	BA.2
22-010-5098		30.96		hv69WT	BA.2
22-010-5099		20.78		hv69WT	BA.2
22-010-5100		30.63		hv69WT	BA.2
22-010-5101		34.19		hv69WT	BA.2
22-010-5102		32.02		hv69WT	BA.2
22-010-5103		21.36		hv69WT	BA.2
22-010-5104		20.07		hv69WT	BA.2
22-010-5105	27.78	27.7	0.08	hv69del	BA.1
22-010-5106		34.35		hv69WT	BA.2
22-010-5107		33.26		hv69WT	BA.2
22-010-5108		32.06		hv69WT	BA.2
22-010-5109		21.75		hv69WT	BA.2
22-010-5110		32.11		hv69WT	BA.2
22-010-5111	18.52	18.15	0.37	hv69del	BA.1
22-010-5112c	21.26	18.07	3.19	hv69del	BA.2	GTCTGGTTTT:11287:G, TTACCCCCTG:21632:T, GGAGAACGCA:28361:G
22-010-5113	27.47	27.57	-0.1	hv69del	BA.1
22-010-5114		21.42		hv69WT	BA.2
22-010-5115		34.43		hv69WT	Failed
22-010-5116	27.18	ND		hv69del	Failed
22-010-5116	28.31	ND		hv69del	Failed
22-010-5117b		24.99		hv69WT	BA.2
22-010-5118	14.26	13.85	0.41	hv69del	BA.1
22-010-5119				Failed	Failed
22-010-5119				Failed	Failed
22-010-5120		30.55		hv69WT	BA.2
22-010-5121		29.75		hv69WT	BA.2
22-010-5122		32.84		hv69WT	BA.2
22-010-5123	32.03	32	0.03	hv69del	BA.1
22-010-5124		22.74		hv69WT	BA.2
22-010-5125		23.64		hv69WT	BA.2
22-010-5126		30.07		hv69WT	BA.2
22-010-5127		32.58		hv69WT	BA.2
22-010-5128		26.3		hv69WT	BA.2
22-010-5129		35.03		hv69WT	Failed
22-010-5130		31.33		hv69WT	BA.2
22-010-5131		21.9		hv69WT	BA.2
22-010-5132		31.95		hv69WT	BA.2
22-010-5133		29.18		hv69WT	BA.2
22-010-5134		23.32		hv69WT	BA.2
22-010-5135		24.99		hv69WT	BA.2
22-010-5136	18.53	18.54	-0.01	hv69del	BA.1
22-010-5137		28.84		hv69WT	BA.2
22-010-5138		22.63		hv69WT	BA.2
22-010-5139		24.88		hv69WT	BA.2
22-010-5140	20.88	20.03	0.85	hv69del	BA.1/BA.2
22-010-5141		16.13		hv69WT	BA.2
22-010-5142				Failed	Failed
22-010-5143				Failed	Failed
22-010-5144				Failed	Failed
22-010-5145b		23.31		hv69WT	BA.2
22-010-5146b		23.27		hv69WT	BA.2
22-010-5147b	22.15	22.23	-0.08	hv69del	BA.1
22-010-5148b		32.08		hv69WT	Failed
22-010-5149b		25.02		hv69WT	BA.2
22-010-5150b		23.75		hv69WT	BA.2
22-010-5151b		25.4		hv69WT	BA.2
22-010-5152		24.34		hv69WT	BA.2
22-010-5153		20.76		hv69WT	BA.2
22-010-5154		19.74		hv69WT	BA.2
22-010-5155		32.17		hv69WT	BA.2
22-010-5156		27.6		hv69WT	BA.2
22-010-5157		26.78		hv69WT	BA.2
22-010-5158b		23.83		hv69WT	BA.2
22-010-5159		23.71		hv69WT	BA.2
22-010-5160		24.51		hv69WT	BA.2
22-010-5161		20.99		hv69WT	BA.2
22-010-5162		29.92		hv69WT	BA.2
22-010-5163		20.61		hv69WT	BA.2
22-010-5164b		20.51		hv69WT	BA.2
22-010-5165		19.98		hv69WT	BA.2
22-010-5166		20.85		hv69WT	BA.2
22-010-5167		23.07		hv69WT	BA.2
22-010-5168		20.4		hv69WT	BA.2
22-010-5169b	19.06	18.84	0.22	hv69del	BA.1
22-010-5170		29.88		hv69WT	BA.2
22-010-5171		18.54		hv69WT	BA.2
22-010-5172		27.19		hv69WT	BA.2
22-010-5173		20.97		hv69WT	BA.2
22-010-5174		26.56		hv69WT	BA.2
22-010-5175		22.81		hv69WT	BA.2
22-010-5176	26.23	26.09	0.14	hv69del	BA.1
22-010-5177		25.19		hv69WT	BA.2
22-010-5178		19.77		hv69WT	BA.2
22-010-5179		24.49		hv69WT	BA.2
22-010-5180		18.93		hv69WT	BA.2
22-010-5181		17.71		hv69WT	BA.2
22-010-5182		26.02		hv69WT	BA.2
22-010-5183		20.65		hv69WT	BA.2
22-010-5184		34.29		hv69WT	BA.2
22-010-5185b		24.68		hv69WT	BA.2
22-010-5186		21.14		hv69WT	BA.2
22-010-5187	21.29	21.33	-0.04	hv69del	BA.1
22-010-5188		19.21		hv69WT	BA.2
22-010-5189	20.91	20.92	-0.01	hv69del	BA.1
22-010-5190	21.57	21.81	-0.24	hv69del	BA.1
22-010-5191		22.86		hv69WT	BA.2
22-010-5192		22.92		hv69WT	BA.2
22-010-5193	20.07	20.05	0.02	hv69del	BA.1
22-010-5194	21.95	21.88	0.07	hv69del	BA.1
22-010-5195		22.11		hv69WT	BA.2
22-010-5196		18.25		hv69WT	BA.2
22-010-5197		22.15		hv69WT	BA.2
22-010-5198		25.31		hv69WT	BA.2
22-010-5199	18.58	18.44	0.14	hv69del	BA.1
22-010-5200	24.56	24.17	0.39	hv69del	BA.1
22-010-5201		22.66		hv69WT	BA.2
22-010-5202		22.72		hv69WT	BA.2
22-010-5203		20.29		hv69WT	BA.2
22-010-5204		14.28		hv69WT	BA.2
22-010-5205b		20.73		hv69WT	BA.2
22-010-5206		20.49		hv69WT	BA.2
22-010-5207		18.57		hv69WT	BA.2
22-010-5208b		28.38		hv69WT	BA.2
22-010-5209		22.91		hv69WT	BA.2
22-010-5210		20.31		hv69WT	BA.2
22-010-5211		33.07		hv69WT	BA.2
22-010-5212		30.74		hv69WT	BA.2
22-010-5213		22.07		hv69WT	BA.2
22-010-5214		25.64		hv69WT	BA.2
22-010-5215		31.51		hv69WT	BA.2
22-010-5216		30.87		hv69WT	BA.2
22-010-5217		34.45		hv69WT	Failed
22-010-5218		26.76		hv69WT	BA.2
22-010-5219		24.21		hv69WT	BA.2
22-010-5220		24.84		hv69WT	BA.2
22-010-5221		24.36		hv69WT	BA.2
22-010-5222		22.03		hv69WT	BA.2
22-010-5223	32.69	32.67	0.02	hv69del	Failed
22-010-5224	22.53	22.54	-0.01	hv69del	BA.1
22-010-5225		29.32		hv69WT	BA.2
22-010-5226		34.71		hv69WT	Failed
22-010-5227	30.82	31.01	-0.19	hv69del	BA.1
22-010-5228		24.23		hv69WT	BA.2
22-010-5229		34.91		hv69WT	Failed
22-010-5230		25.8		hv69WT	BA.2
22-010-5231				Failed	Failed
22-010-5232		36.03		hv69WT	Failed
22-010-5233		25.99		hv69WT	BA.2
22-010-5234		16.76		hv69WT	BA.2
22-010-5235		32.54		hv69WT	BA.2
22-010-5236		26.29		hv69WT	BA.2
22-010-5237		28.87		hv69WT	BA.2
22-010-5238				Failed	Failed
22-010-5239b		23.02		hv69WT	BA.2
22-010-5240b		19.75		hv69WT	BA.2
22-010-5241b	29.11	29.01	0.1	hv69del	BA.1
22-010-5242b		20.28		hv69WT	BA.2
22-010-5243b	21.55	21.68	-0.13	hv69del	BA.1
22-010-5244b		18		hv69WT	BA.2
22-010-5245b		27.66		hv69WT	BA.2

## Sheet: Prospective analysis
WGS ID	hex	fam	DIFF	PCR ID	WGS ID	Comments
22-010-6857		31.6		hv69WT	BA.2
22-010-6858		23.31		hv69WT	BA.2
22-010-6859		30.57		hv69WT	Failed
22-010-6860		27.47		hv69WT	BA.2
22-010-6861		24.43		hv69WT	BA.2
22-010-6862		21.64		hv69WT	BA.2
22-010-6863		24.32		hv69WT	BA.2
22-010-6864		19.6		hv69WT	BA.2
22-010-6865		34.08		hv69WT	Failed
22-010-6866	26.95	26.98	-0.03	hv69del	BA.1
22-010-6867	36.61	36.62	-0.01	hv69del	Failed
22-010-6868		26.5		hv69WT	BA.2
22-010-6869		25.78		hv69WT	BA.2
22-010-6870		28.24		hv69WT	BA.2
22-010-6871		24.9		hv69WT	BA.2
22-010-6872		21.2		hv69WT	BA.2
22-010-6873		21.27		hv69WT	BA.2
22-010-6874		26.99		hv69WT	BA.2
22-010-6875		33.74		hv69WT	BA.2
22-010-6876		20.71		hv69WT	BA.2
22-010-6877		23.62		hv69WT	BA.2
22-010-6878		34.13		hv69WT	BA.2
22-010-6879		34.14		hv69WT	BA.2
22-010-6880		25.57		hv69WT	BA.2
22-010-6881b		27.88		hv69WT	BA.2
22-010-6882		22.89		hv69WT	BA.2
22-010-6883		25.46		hv69WT	BA.2
22-010-6884		25.11		hv69WT	BA.2
22-010-6885		25.47		hv69WT	BA.2
22-010-6886		37.4		hv69WT	Failed
22-010-6887		31.71		hv69WT	BA.2
22-010-6888		27.19		hv69WT	BA.2
22-010-6889		20.79		hv69WT	Failed
22-010-6890		35		hv69WT	Failed
22-010-6891		35.98		hv69WT	Failed
22-010-6892		20.65		hv69WT	BA.2
22-010-6893		21.51		hv69WT	BA.2
22-010-6894		27.08		hv69WT	BA.2
22-010-6895		36.42		hv69WT	Failed
22-010-6896		31.97		hv69WT	BA.2
22-010-6897		23.42		hv69WT	BA.2
22-010-6898		36.2		hv69WT	BA.2
22-010-6899		32.17		hv69WT	BA.2
22-010-6900		30.75		hv69WT	BA.2
22-010-6901		21.58		hv69WT	BA.2
22-010-6902		25.83		hv69WT	BA.2
22-010-6903		35.87		hv69WT	BA.2
22-010-6904		24.72		hv69WT	BA.2
22-010-6905		27.83		hv69WT	BA.2
22-010-6906		24.26		hv69WT	BA.2
22-010-6907		33.11		hv69WT	BA.2
22-010-6908		34.72		hv69WT	Failed
22-010-6909		22.83		hv69WT	BA.2
22-010-6911		27.54		hv69WT	BA.2
22-010-6912		24.15		hv69WT	BA.2
22-010-6913		25.3		hv69WT	BA.2
22-010-6914		33.68		hv69WT	Failed
22-010-6915		20.86		hv69WT	BA.2
22-010-6916		29.74		hv69WT	BA.2
22-010-6917		23.81		hv69WT	BA.2
22-010-6918		22.48		hv69WT	BA.2
22-010-6919				Failed	Failed
22-010-6920		24.17		hv69WT	BA.2
22-010-6921		21.85		hv69WT	BA.2
22-010-6922		20.59		hv69WT	BA.2
22-010-6923		37.76		hv69WT	Failed
22-010-6924		35.35		hv69WT	Failed
22-010-6925		22.5		hv69WT	BA.2
22-010-6926		31.31		hv69WT	BA.2
22-010-6927		20.16		hv69WT	BA.2
22-010-6928		24.64		hv69WT	BA.2
22-010-6929		32.88		hv69WT	Failed
22-010-6930		27.92		hv69WT	BA.2
22-010-6931	34.9	34.72	0.18	hv69del	Failed
22-010-6932		19.73		hv69WT	BA.2
22-010-6933		20.11		hv69WT	BA.2
22-010-6934		25.61		hv69WT	BA.2
22-010-6935		26.9		hv69WT	BA.2
22-010-6936		17.77		hv69WT	BA.2
22-010-6937		22.77		hv69WT	BA.2
22-010-6938		18.87		hv69WT	BA.2
22-010-6939		31.59		hv69WT	BA.2
22-010-6940		30.16		hv69WT	BA.2
22-010-6941		26		hv69WT	BA.2
22-010-6942		19.61		hv69WT	BA.2
22-010-6943		34.23		hv69WT	BA.2
22-010-6944		34.74		hv69WT	Failed
22-010-6945		31.02		hv69WT	BA.2
22-010-6946		31.35		hv69WT	BA.2
22-010-6947		29.63		hv69WT	BA.2
22-010-6948		35.25		hv69WT	Failed
22-010-6949		28.71		hv69WT	BA.2
22-010-6950		36.79		hv69WT	Failed
22-010-6951		29.71		hv69WT	BA.2
22-010-6952		28.95		hv69WT	BA.2
22-010-6953		35.94		hv69WT	BA.2
22-010-6954		29.61		hv69WT	BA.2
22-010-6955		26.64		hv69WT	BA.2
22-010-6956		27.79		hv69WT	BA.2
22-010-6957		25.89		hv69WT	BA.2
22-010-6958		33.57		hv69WT	BA.2
22-010-6959		23.66		hv69WT	BA.2
22-010-6960		21.52		hv69WT	BA.2
22-010-6961		22.71		hv69WT	BA.2
22-010-6962		22.61		hv69WT	BA.2
22-010-6963		26.49		hv69WT	BA.2
22-010-6964		27.23		hv69WT	BA.2
22-010-6965		20.48		hv69WT	BA.2
22-010-6966		20.61		hv69WT	BA.2
22-010-6967		27.6		hv69WT	BA.2
22-010-6968		34.92		hv69WT	BA.2
22-010-6969		35.63		hv69WT	Failed
22-010-6970		24.59		hv69WT	BA.2
22-010-6971		26.92		hv69WT	BA.2
22-010-6972		33.02		hv69WT	Failed
22-010-6973		31.25		hv69WT	BA.2
22-010-6974		30.46		hv69WT	BA.2
22-010-6975		23.5		hv69WT	BA.2
22-010-6976		27.8		hv69WT	BA.2
22-010-6977		32.47		hv69WT	BA.2
22-010-6978		24.18		hv69WT	BA.2
22-010-6979		20.18		hv69WT	BA.2
22-010-6980		31.02		hv69WT	BA.2
22-010-6981		22.62		hv69WT	BA.2
22-010-6982		31.24		hv69WT	BA.2
22-010-6983		33.24		hv69WT	BA.2
22-010-6984		30.78		hv69WT	BA.2
22-010-6985		24.77		hv69WT	BA.2
22-010-6986		21.74		hv69WT	BA.2
22-010-6987		24.08		hv69WT	BA.2
22-010-6988		22.85		hv69WT	BA.2
22-010-6989		22.97		hv69WT	BA.2
22-010-6990	26.28	26.21	0.07	hv69del	BA.1
22-010-6991	32.83	32.3	0.53	hv69del	Failed
22-010-6992		22.23		hv69WT	BA.2
22-010-6993		17.91		hv69WT	Failed
22-010-6994		23.86		hv69WT	BA.2
22-010-6995		22.2		hv69WT	BA.2
22-010-6996		19.68		hv69WT	BA.2
22-010-6997	29.13	29.04	0.09	hv69del	BA.1
22-010-6998		23.34		hv69WT	BA.2
22-010-6999		28.85		hv69WT	BA.2
22-010-7000				Failed	Failed
22-010-7001		16.82		hv69WT	BA.2
22-010-7002		35.97		hv69WT	Failed
22-010-7003		35.11		hv69WT	BA.2
22-010-7004		22.79		hv69WT	BA.2
22-010-7005		31.04		hv69WT	BA.2
22-010-7006		22.33		hv69WT	BA.2
22-010-7007		28.13		hv69WT	BA.2
22-010-7008		23.37		hv69WT	BA.2
22-010-7009		20.11		hv69WT	BA.2
22-010-7010		22.73		hv69WT	BA.2
22-010-7011		28.44		hv69WT	Failed
22-010-7012		30.99		hv69WT	BA.2
22-010-7013		18.94		hv69WT	BA.2
22-010-7014		33.75		hv69WT	Failed
22-010-7015		30.51		hv69WT	BA.2
22-010-7016		24.96		hv69WT	BA.2
22-010-7017	30.16	ND		hv69del	BA.1
22-010-7018		23.59		hv69WT	BA.2
22-010-7019	33.21	32.99	0.22	hv69del	Failed
22-010-7020		23.82		hv69WT	BA.2
22-010-7021		29.23		hv69WT	BA.2
22-010-7022		27.76		hv69WT	BA.2
22-010-7023		19.05		hv69WT	BA.2
22-010-7024		29.67		hv69WT	BA.2
22-010-7025	28.19	28.5	-0.31	hv69del	BA.1
22-010-7026		23.08		hv69WT	BA.2
22-010-7027		26.25		hv69WT	BA.2
22-010-7028		20.55		hv69WT	BA.2
22-010-7029		23.61		hv69WT	BA.2
22-010-7030		23.77		hv69WT	BA.2
22-010-7031		18.1		hv69WT	BA.2
22-010-7032		18		hv69WT	BA.2
22-010-7033		18.48		hv69WT	BA.2
22-010-7034		24.46		hv69WT	BA.2
22-010-7035		26.76		hv69WT	BA.2
22-010-7036		28.58		hv69WT	BA.2
22-010-7037		20.17		hv69WT	BA.2
22-010-7038		29.78		hv69WT	BA.2
22-010-7039		24.72		hv69WT	BA.2
22-010-7040		32.85		hv69WT	BA.2
22-010-7041		27.24		hv69WT	BA.2
22-010-7042		25.3		hv69WT	BA.2
22-010-7043		22.39		hv69WT	BA.2
22-010-7044		20.66		hv69WT	BA.2
22-010-7045		28.56		hv69WT	BA.2
22-010-7046		ND		Failed	Failed
22-010-7047		24.74		hv69WT	BA.2
22-010-7048b		36.16		hv69WT	BA.2
22-010-7049		22.72		hv69WT	BA.2
22-010-7050		20.55		hv69WT	BA.2
22-010-7051		23.92		hv69WT	BA.2
22-010-7052		34		hv69WT	Failed
22-010-7053		19.98		hv69WT	BA.2
22-010-7054		21.19		hv69WT	XE
22-010-7055		35.29		hv69WT	Failed
22-010-7056		28.88		hv69WT	BA.2
22-010-7057		30.72		hv69WT	BA.2
22-010-7058		26.25		hv69WT	BA.2
22-010-7059		19.62		hv69WT	BA.2
22-010-7060		22.19		hv69WT	BA.2
22-010-7061		17.39		hv69WT	BA.2
22-010-7062		23.2		hv69WT	BA.2
22-010-7063		28.03		hv69WT	BA.2
22-010-7064		19.4		hv69WT	BA.2
22-010-7065		28.72		hv69WT	BA.2
22-010-7066		23.16		hv69WT	BA.2
22-010-7067		17.38		hv69WT	BA.2
22-010-7068		23.06		hv69WT	XE
22-010-7069		34.7		hv69WT	Failed
22-010-7070		23		hv69WT	BA.2
22-010-7071		28.96		hv69WT	XE
22-010-7072		33.08		hv69WT	BA.2
22-010-7073		24.75		hv69WT	BA.2
22-010-7074		33.7		hv69WT	Failed
22-010-7075		27.6		hv69WT	BA.2
22-010-7076		30.46		hv69WT	BA.2
22-010-7077		23.78		hv69WT	BA.2
22-010-7078		24.56		hv69WT	Failed
22-010-7079		22.73		hv69WT	BA.2
22-010-7080		ND		Failed	Failed
22-010-7081		21.92		hv69WT	BA.2
22-010-7082		19.91		hv69WT	BA.2
22-010-7083		21.09		hv69WT	BA.2
22-010-7084		20.53		hv69WT	BA.2
22-010-7085		34.22		hv69WT	Failed
22-010-7086		18.27		hv69WT	BA.2
22-010-7087		19.89		hv69WT	BA.2
22-010-7088		35.08		hv69WT	Failed
22-010-7089		29.05		hv69WT	BA.2
22-010-7090		34.04		hv69WT	Failed
22-010-7091		35.95		hv69WT	Failed
22-010-7092		36.6		hv69WT	Failed
22-010-7093		21.11		hv69WT	BA.2
22-010-7094		35.1		hv69WT	BA.2
22-010-7095		33.11		hv69WT	BA.2
22-010-7096		34.15		hv69WT	Failed
22-010-7097		23.94		hv69WT	BA.2
22-010-7098	17.23	17.22	0.01	hv69del	BA.1
22-010-7099		ND		Failed	Failed
22-010-7100		33.52		hv69WT	Failed
22-010-7101		33.8		hv69WT	Failed
22-010-7102		17.58		hv69WT	BA.2
22-010-7103		23.96		hv69WT	BA.2
22-010-7104		27.34		hv69WT	BA.2
22-010-7105		22.34		hv69WT	BA.2
22-010-7106		19.1		hv69WT	BA.2
22-010-7107		ND		Failed	Failed
22-010-7108		35.01		hv69WT	Failed
22-010-7109		ND		Failed	Failed
22-010-7110		21.49		hv69WT	BA.2
22-010-7111		22.76		hv69WT	BA.2
22-010-7112		20.86		hv69WT	BA.2
22-010-7113		19.82		hv69WT	BA.2
22-010-7114		17.05		hv69WT	BA.2
22-010-7115		29.04		hv69WT	BA.2
22-010-7116		19.18		hv69WT	BA.2
22-010-7117		22.65		hv69WT	BA.2
22-010-7118		20.53		hv69WT	BA.2
22-010-7119		19.33		hv69WT	Failed
22-010-7120		20.43		hv69WT	BA.2
22-010-7121		24.87		hv69WT	BA.2
22-010-7122		32.28		hv69WT	BA.2
22-010-7123		21.87		hv69WT	BA.2
22-010-7124		26.74		hv69WT	BA.2
22-010-7125		22.64		hv69WT	BA.2
22-010-7126		31.73		hv69WT	Failed
22-010-7127		15.72		hv69WT	BA.2
22-010-7128		29.51		hv69WT	BA.2
22-010-7129				Failed	Failed
22-010-7130		22.3		hv69WT	BA.2
22-010-7131		20.26		hv69WT	BA.2
22-010-7132		28.04		hv69WT	BA.2
22-010-7133		23.34		hv69WT	BA.2
22-010-7134		20.67		hv69WT	XE
22-010-7135		23.73		hv69WT	BA.2
22-010-7136		22.18		hv69WT	BA.2
22-010-7137		28.07		hv69WT	BA.2
22-010-7138		22.83		hv69WT	BA.2
22-010-7139		31.45		hv69WT	BA.2
22-010-7140		22.42		hv69WT	BA.2
22-010-7141		32.1		hv69WT	BA.2
22-010-7142b		20.93		hv69WT	BA.2
22-010-7143		25.65		hv69WT	BA.2
22-010-7144		19.18		hv69WT	BA.2
22-010-7145		27.66		hv69WT	BA.2
22-010-7146		28.85		hv69WT	BA.2
22-010-7147		26.91		hv69WT	BA.2
22-010-7148		30.23		hv69WT	BA.2
22-010-7149		29.09		hv69WT	BA.2
22-010-7150		33.06		hv69WT	BA.2
22-010-7151		23.01		hv69WT	BA.2
22-010-7152		18.54		hv69WT	BA.2
22-010-7153		27.5		hv69WT	BA.2
22-010-7154		18.82		hv69WT	BA.2
22-010-7155		25.98		hv69WT	BA.2
22-010-7156		28.78		hv69WT	BA.2
22-010-7157		32.06		hv69WT	BA.2
22-010-7158		32.92		hv69WT	BA.2
22-010-7159		30.46		hv69WT	BA.2
22-010-7160		25.69		hv69WT	BA.2
22-010-7161	30.27	30.32	-0.05	hv69del	BA.1
22-010-7162		21.36		hv69WT	BA.2
22-010-7163	24.7	24.61	0.09	hv69del	BA.1
22-010-7164	23.02	22.99	0.03	hv69del	BA.1
22-010-7165	19.59	19.46	0.13	hv69del	BA.1
22-010-7166	22.68	22.63	0.05	hv69del	BA.1
22-010-7167	17.54	17.35	0.19	hv69del	BA.1
22-010-7168	19.48	19.32	0.16	hv69del	BA.1
22-010-7169	27.94	27.96	-0.02	hv69del	BA.1
22-010-7170	23.03	23.06	-0.03	hv69del	BA.1
22-010-7171	30.37	30.3	0.07	hv69del	Failed
22-010-7172	22.63	22.69	-0.06	hv69del	BA.1
22-010-7173	18.91	18.94	-0.03	hv69del	BA.1
22-010-7174	22.64	22.58	0.06	hv69del	BA.1
22-010-7175	21.04	20.99	0.05	hv69del	BA.1
22-010-7176		21.22		hv69WT	BA.2
22-010-7177		20.6		hv69WT	BA.2
22-010-7178		30.98		hv69WT	BA.2
22-010-7179		22.17		hv69WT	BA.2
22-010-7180		23.94		hv69WT	BA.2
22-010-7181		33.99		hv69WT	Failed
22-010-7182		20.79		hv69WT	BA.2
22-010-7183		25.17		hv69WT	BA.2
22-010-7184		32.48		hv69WT	BA.2
22-010-7185		30.32		hv69WT	BA.2
22-010-7186		29.38		hv69WT	BA.2
22-010-7187		31.91		hv69WT	BA.2
22-010-7188b	25.09	25.61	-0.52	hv69del	BA.2	GTCTGGTTTT:11287:G, TTACCCCCTG:21632:T, ATACATG:21764:A, GGAGAACGCA:28361:G
22-010-7189		25.9		hv69WT	BA.2
22-010-7190		32.5		hv69WT	BA.2
22-010-7191		ND		Failed	Failed
22-010-7192		31.22		hv69WT	BA.2
22-010-7193		29.05		hv69WT	BA.2
22-010-7194		26.1		hv69WT	BA.2
22-010-7195		29.68		hv69WT	BA.2
22-010-7196		22.18		hv69WT	BA.2
22-010-7197		33.11		hv69WT	BA.2
22-010-7198		24.31		hv69WT	BA.2
22-010-7199		28.68		hv69WT	BA.2
22-010-7200				Failed	Failed
22-010-7201		34.27		hv69WT	Failed
22-010-7202		25.2		hv69WT	BA.2
22-010-7203		29.85		hv69WT	BA.2
22-010-7204		34.13		hv69WT	BA.2
22-010-7205		20.73		hv69WT	BA.2
22-010-7206		29.6		hv69WT	BA.2
22-010-7207		29.97		hv69WT	BA.2
22-010-7208		27.96		hv69WT	BA.2
22-010-7209b		20.29		hv69WT	BA.2
22-010-7210		27.74		hv69WT	BA.2
22-010-7211		26.14		hv69WT	BA.2
22-010-7212		25.38		hv69WT	BA.2
22-010-7213		29.68		hv69WT	BA.2
22-010-7214		21.5		hv69WT	BA.2
22-010-7215		32.54		hv69WT	BA.2
22-010-7216		20.28		hv69WT	BA.2
22-010-7217		32.84		hv69WT	BA.2
22-010-7218		24.63		hv69WT	BA.2
22-010-7219		34.66		hv69WT	BA.2
22-010-7220		31.5		hv69WT	BA.2
22-010-7221				Failed	Failed
22-010-7222		32.98		hv69WT	BA.2
22-010-7223		24.97		hv69WT	BA.2
22-010-7224		26.28		hv69WT	BA.2
22-010-7225		28.85		hv69WT	BA.2
22-010-7226		24.68		hv69WT	BA.2
22-010-7227		26.53		hv69WT	BA.2
22-010-7228		35.45		hv69WT	Failed
22-010-7229		22.95		hv69WT	BA.2
22-010-7230		27.54		hv69WT	BA.2
22-010-7231		21.15		hv69WT	BA.2
22-010-7232		28.67		hv69WT	BA.2
22-010-7233		24.13		hv69WT	BA.2
22-010-7234		23.99		hv69WT	BA.2
22-010-7235		23.8		hv69WT	BA.2
22-010-7236		18.29		hv69WT	BA.2
22-010-7237		22		hv69WT	BA.2
22-010-7238		36.55		hv69WT	Failed
22-010-7239		18.71		hv69WT	BA.2
22-010-7240		34.48		hv69WT	BA.2
22-010-7241		18.82		hv69WT	BA.2
22-010-7242		29.5		hv69WT	BA.2
22-010-7243		29.21		hv69WT	BA.2
22-010-7244	21.27	21.25	0.02	hv69del	BA.1
22-010-7245		20.11		hv69WT	BA.2
22-010-7246		30.83		hv69WT	BA.2
22-010-7247		24.9		hv69WT	BA.2
22-010-7248		25.86		hv69WT	BA.2
22-010-7249	24.68	24.86	-0.18	hv69del	BA.1
22-010-7250		25.8		hv69WT	BA.2
22-010-7251				Failed	Failed
22-010-7252		26.51		hv69WT	BA.2
22-010-7253		36.96		hv69WT	Failed
22-010-7254		33.27		hv69WT	BA.2
22-010-7255				Failed	Failed
22-010-7256		32.66		hv69WT	BA.2
22-010-7257		36.13		hv69WT	Failed
22-010-7258		35.15		hv69WT	BA.2
22-010-7259		28.09		hv69WT	BA.2
22-010-7260		23.69		hv69WT	BA.2
22-010-7261		22.71		hv69WT	BA.2
22-010-7262		23.46		hv69WT	BA.2
22-010-7263	32.82	32.33	0.49	hv69del	BA.1
22-010-7264		30.49		hv69WT	BA.2
22-010-7265		26.76		hv69WT	BA.2
22-010-7266		24.29		hv69WT	BA.2
22-010-7267		32.59		hv69WT	BA.2
22-010-7268		23.12		hv69WT	BA.2
22-010-7269		22.56		hv69WT	BA.2
22-010-7270		35.7		hv69WT	BA.2
22-010-7271		23.39		hv69WT	BA.2
22-010-7272		25.2		hv69WT	BA.2
22-010-7273		24.75		hv69WT	BA.2
22-010-7274		32.22		hv69WT	BA.2
22-010-7275		21.45		hv69WT	BA.2
22-010-7276		35.47		hv69WT	BA.2
22-010-7277		28.94		hv69WT	BA.2
22-010-7278		31.6		hv69WT	BA.2
22-010-7279		24.34		hv69WT	BA.2
22-010-7280		28.42		hv69WT	BA.2
22-010-7281		19.05		hv69WT	BA.2
22-010-7282		24.07		hv69WT	BA.2
22-010-7283		26.46		hv69WT	BA.2
22-010-7284		35.77		hv69WT	BA.2
22-010-7285		23.74		hv69WT	BA.2
22-010-7286		30.31		hv69WT	BA.2
22-010-7527				Failed	Failed
22-010-7528		29.9		hv69WT	BA.2
22-010-7529		33.03		hv69WT	BA.2
22-010-7530b		18.26		hv69WT	BA.2
22-010-7531		21.38		hv69WT	BA.2
22-010-7532		21.13		hv69WT	BA.2
22-010-7533b		12.9		hv69WT	BA.2
22-010-7534		27.41		hv69WT	BA.2
22-010-7535		29.93		hv69WT	BA.2
22-010-7536		25.3		hv69WT	BA.2
22-010-7537		23.05		hv69WT	BA.2
22-010-7538		33.86		hv69WT	Failed
22-010-7539b		19.54		hv69WT	BA.2
22-010-7540		23.63		hv69WT	BA.2
22-010-7541		21.16		hv69WT	BA.2
22-010-7542		35.8		hv69WT	Failed
22-010-7543		22.47		hv69WT	BA.2
22-010-7544		21.25		hv69WT	BA.2
22-010-7545		24.18		hv69WT	BA.2
22-010-7546		29.22		hv69WT	BA.2
22-010-7547				Failed	Failed
22-010-7548		22.03		hv69WT	BA.2
22-010-7549		36.56		hv69WT	Failed
22-010-7550		31.02		hv69WT	BA.2
22-010-7551		24.89		hv69WT	BA.2
22-010-7552		25.64		hv69WT	BA.2
22-010-7553		19.62		hv69WT	BA.2
22-010-7554		21.06		hv69WT	BA.2
22-010-7555		17.77		hv69WT	BA.2
22-010-7556		20.68		hv69WT	BA.2
22-010-7557		25.8		hv69WT	BA.2
22-010-7558		31.97		hv69WT	BA.2
22-010-7559		20.1		hv69WT	BA.2
22-010-7560		21.58		hv69WT	BA.2
22-010-7561		29.56		hv69WT	BA.2
22-010-7562		19.84		hv69WT	BA.2
22-010-7563		24.92		hv69WT	BA.2
22-010-7564		32.58		hv69WT	Failed
22-010-7565		21.61		hv69WT	BA.2
22-010-7566		22.23		hv69WT	BA.2
22-010-7567		26.26		hv69WT	BA.2
22-010-7568		36.86		hv69WT	Failed
22-010-7569		37.37		hv69WT	Failed
22-010-7570				Failed	Failed
22-010-7571		24.68		hv69WT	BA.2
22-010-7572		25.62		hv69WT	BA.2
22-010-7573		22.54		hv69WT	BA.2
22-010-7574		20.68		hv69WT	BA.2
22-010-7575		34.88		hv69WT	Failed
22-010-7576		26.19		hv69WT	BA.2
22-010-7577		27.74		hv69WT	BA.2
22-010-7578				Failed	Failed
22-010-7579		21.55		hv69WT	BA.2
22-010-7580		22.28		hv69WT	BA.2
22-010-7581		36.76		hv69WT	Failed
22-010-7582		20.82		hv69WT	BA.2
22-010-7583		22.18		hv69WT	BA.2
22-010-7584		37.13		hv69WT	Failed
22-010-7585		34.67		hv69WT	BA.2
22-010-7586		24.17		hv69WT	BA.2
22-010-7587		29.52		hv69WT	BA.2
22-010-7588		22.02		hv69WT	BA.2
22-010-7589		34.18		hv69WT	Failed
22-010-7590		18.99		hv69WT	BA.2
22-010-7591		24.53		hv69WT	BA.2
22-010-7592				Failed	Failed
22-010-7593		33.96		hv69WT	BA.2
22-010-7594		20.15		hv69WT	BA.2
22-010-7595		35.63		hv69WT	Failed
22-010-7596		30.68		hv69WT	Failed
22-010-7597				Failed	Failed
22-010-7598		32.5		hv69WT	BA.2
22-010-7599				Failed	Failed
22-010-7600		25.58		hv69WT	BA.2
22-010-7601		33.33		hv69WT	Failed
22-010-7602		33.46		hv69WT	Failed
22-010-7603		36.08		hv69WT	Failed
22-010-7604	34.72	34.19	0.53	hv69del	Failed
22-010-7605		28.13		hv69WT	BA.2
22-010-7606		18.09		hv69WT	BA.2
22-010-7607		26.17		hv69WT	BA.2
22-010-7608		31.75		hv69WT	BA.2
22-010-7609		35.75		hv69WT	Failed
22-010-7610		32.57		hv69WT	Failed
22-010-7611		21.91		hv69WT	BA.2
22-010-7612		19.29		hv69WT	BA.2
22-010-7613		21.56		hv69WT	BA.2
22-010-7997		32.04		hv69WT	BA.2
22-010-7998		32.55		hv69WT	BA.2
22-010-7999		36.18		hv69WT	Failed
22-010-8000		17.72		hv69WT	BA.2
22-010-8001		24		hv69WT	BA.2
22-010-8002		35.83		hv69WT	Failed
22-010-8003		36.67		hv69WT	Failed
22-010-8004		29.53		hv69WT	BA.2
22-010-8005		27.7		hv69WT	BA.2
22-010-8006		35.29		hv69WT	Failed
22-010-8007		31.91		hv69WT	BA.2
22-010-8008		19.56		hv69WT	BA.2
22-010-8009		21.79		hv69WT	BA.2
22-010-8010	16.57	16.34	0.23	hv69del	BA.1
22-010-8011	25.97	25.82	0.15	hv69del	BA.1
22-010-8012	21.29	20.96	0.33	hv69del	BA.1
22-010-8013	24.37	24.18	0.19	hv69del	BA.1
22-010-8014		20.79		hv69WT	BA.2
22-010-8015	21.74	21.6	0.14	hv69del	BA.1
22-010-8016	19.52	19.37	0.15	hv69del	BA.1
22-010-8017		25.58		hv69WT	BA.2
22-010-8018		35.48		hv69WT	Failed
22-010-8019				Failed	Failed
22-010-8020		31.28		hv69WT	BA.2
22-010-8021		34.28		hv69WT	Failed
22-010-8022		23.74		hv69WT	BA.2
22-010-8023		31.79		hv69WT	Failed
22-010-8024		30.49		hv69WT	BA.2
22-010-8025		24.73		hv69WT	BA.2
22-010-8026		26.81		hv69WT	BA.2
22-010-8027		27.49		hv69WT	BA.2
22-010-8028		21.85		hv69WT	BA.2
22-010-8029		23.28		hv69WT	BA.2
22-010-8030		21.98		hv69WT	BA.2
22-010-8031		21.72		hv69WT	BA.2
22-010-8032		29.89		hv69WT	BA.2
22-010-8033		28.32		hv69WT	BA.2
22-010-8034		26.54		hv69WT	BA.2

## Sheet: BA.4 BA.5 analysis
WGS ID	hex	fam	PCR ID	WGS ID
22-010-8134	19.3	19.6	hv69del	BA.5
22-010-8308	17.23	17.75	hv69del	BA.4
22-010-8313	18.88	19.46	hv69del	BA.4
22-010-8351	22.93	23.53	hv69del	BA.4
22-010-8352	20.45	20.75	hv69del	BA.4
22-010-8440	20.14	20.69	hv69del	BA.4
22-010-8446	19.78	19.7	hv69del	BA.5
22-010-8450	17.25	ND	hv69del	BA.4
22-010-8507	22.7	23.18	hv69del	BA.5
22-010-8644	23.57	24.02	hv69del	BA.4
